# Supplementary material for: Endoplasmic reticulum stress actively suppresses hepatic molecular identity in damaged liver
Source: Mol Syst Biol. 2020 May 14;16(5):e9156. doi: 10.15252/msb.20199156 (PMC7224309; doi:10.15252/msb.20199156)
Supplement: Supplementary file 2 — Table EV1 [file MSB-16-e9156-s002.xls]

## Sheet: Legend
Table EV1
This table provides the list of LIVER-ID and UBQ genes.
LIVER-ID genes identified as LIVER-ID TFs and linked to BRD4 SE are indicated.

## Sheet: Gene lists
	LIVER-ID gene	LIVER-ID TF	BRD4 SE		UBQ gene
	0610031O16Rik	no	yes		0610009L18Rik
	0610043K17Rik	no	yes		0610010K14Rik
	1110020A21Rik	no	no		0610040F04Rik
	1600002H07Rik	no	yes		1010001N08Rik
	1700034P13Rik	no	no		1110025M09Rik
	1700045H11Rik	no	yes		1110059E24Rik
	1810012K16Rik	no	yes		1190002N15Rik
	1810019D21Rik	no	yes		1600020E01Rik
	2310001H17Rik	no	yes		1700008B11Rik
	2700069I18Rik	no	no		1700016A09Rik
	2900005J15Rik	no	no		1700023H06Rik
	2900009J06Rik	no	yes		1700095J07Rik
	3110009E18Rik	no	no		1700101I11Rik
	3110056K07Rik	no	no		1810021B22Rik
	4833418N02Rik	no	yes		1810026B05Rik
	4930402H24Rik	no	yes		2010320O07Rik
	4930500F10Rik	no	yes		2210408F21Rik
	4930524J08Rik	no	no		2310010J17Rik
	4930581F22Rik	no	yes		2310058D17Rik
	4930593A02Rik	no	no		2610027K06Rik
	9330121J05Rik	no	yes		2610037D02Rik
	A330035P11Rik	no	no		2700012I20Rik
	A430018G15Rik	no	no		2700033N17Rik
	A530084C06Rik	no	yes		2810410L24Rik
	A730017L22Rik	no	yes		4831440E17Rik
	A730061H03Rik	no	yes		4930515G01Rik
	AV026068	no	no		4930539J05Rik
	Aacs	no	yes		4932422M17Rik
	Aass	no	yes		4932441J04Rik
	Abcc2	no	yes		4933406I18Rik
	Abcd3	no	no		4933440N22Rik
	Abhd14a	no	yes		5031425E22Rik
	Abhd14b	no	yes		5033430I15Rik
	Abhd17c	no	yes		5730420D15Rik
	Acaa1a	no	yes		5930403N24Rik
	Acaa2	no	yes		6330403L08Rik
	Acad10	no	yes		9530026P05Rik
	Acbd5	no	yes		9530052E02Rik
	Acly	no	yes		A230083G16Rik
	Acmsd	no	yes		A530013C23Rik
	Acox1	no	yes		A930004D18Rik
	Acsl1	no	yes		A930032L01Rik
	Acsl5	no	yes		AI480526
	Adck3	no	no		Abcd1
	Adh1	no	yes		Abhd15
	Adhfe1	no	no		Abhd17b
	Adipor2	no	yes		Abi3
	Agpat2	no	yes		Abtb2
	Agt	no	yes		Acbd4
	Agtr1a	no	yes		Actb
	Ahcy	no	yes		Actg1
	Ahr	yes	no		Actn4
	Ahsg	no	yes		Actrt3
	Akr1a1	no	no		Acvr1
	Akr1c6	no	no		Acvr2a
	Alas1	no	yes		Adamts1
	Alb	no	yes		Adamts6
	Aldh1a1	no	no		Adamts9
	Aldh1l1	no	yes		Add3
	Aldh2	no	yes		Adgre5
	Aldh3a2	no	yes		Adgrl2
	Aldob	no	yes		Adm
	Amacr	no	yes		Adrb2
	Angptl4	no	yes		Ahdc1
	Ankrd17	no	no		Akap13
	Apoa5	no	yes		Alcam
	Apob	no	yes		Alkbh5
	Apoc2	no	yes		Amotl2
	Apoc3	no	yes		Ang
	Apoc4	no	yes		Ank3
	Apoe	no	yes		Ankrd13a
	Apol7d	no	yes		Anp32a
	Aqp11	no	no		Aqp1
	Aqp9	no	yes		Arhgap21
	Arf4	no	no		Arhgef11
	Arf4os	no	no		Arhgef12
	Arg1	no	yes		Arid1a
	Arhgap26	no	no		Arid1b
	Arhgap42	no	no		Arid2
	Arhgdia	no	yes		Arid5b
	Arhgef26	no	yes		Arl4d
	Arid4a	yes	no		Arrdc3
	Arl4a	no	no		Atf3
	Arl4aos	no	no		Atp1b1
	Arl5a	no	no		Atxn1
	Asl	no	yes		Atxn2
	Aspdh	no	no		Axin2
	Ass1	no	yes		B230217O12Rik
	Atf4	yes	yes		B230369F24Rik
	Atl2	no	no		B2m
	Atp11c	no	no		B430305J03Rik
	Atrn	no	yes		B4galt1
	Azgp1	no	yes		BC005537
	BC025446	no	no		Bahcc1
	Baat	no	yes		Baiap2
	Baiap2l1	no	yes		Baz2b
	Bckdha	no	no		Bbc3
	Bhmt2	no	no		Bbx
	Bmp2	no	no		Bcap31
	Bmpr2	no	no		Bcl2l1
	Bnip3	no	yes		Bcl6
	Brap	no	yes		Bcorl1
	Brca1	no	no		Bet1l
	Brd4	no	no		Bhlhe40
	Btd	no	no		Bmp4
	C230035I16Rik	no	yes		Brd2
	C2cd2l	no	yes		Btg1
	Capn10	no	no		C230034O21Rik
	Car3	no	yes		C230096K16Rik
	Cat	no	yes		C630043F03Rik
	Ccbl1	no	yes		Camk2n1
	Ccnt2	no	yes		Caskin2
	Ccser2	no	no		Cbx3
	Cd302	no	no		Cbx4
	Cdc42bpb	no	no		Ccdc6
	Cdo1	no	yes		Ccnd2
	Cecr2	no	no		Cd38
	Cep85l	no	yes		Cd47
	Ces1d	no	yes		Cdc42ep4
	Cfh	no	no		Cdh2
	Chst15	no	no		Cdk12
	Ciapin1	no	no		Cdk13
	Cisd1	no	yes		Cdk2ap1
	Cish	no	yes		Cdk6
	Cks2	no	no		Cebpa
	Clu	no	yes		Cebpb
	Cmah	no	yes		Cep95
	Cml1	no	yes		Cflar
	Cml2	no	yes		Chd2
	Cnksr3	no	no		Chd3
	Cnn3	no	yes		Chst2
	Col18a1	no	yes		Cited2
	Comt	no	yes		Clcn2
	Coq9	no	no		Clec2d
	Cp	no	no		Clic4
	Cped1	no	no		Cmip
	Cps1	no	yes		Cnot6l
	Creg1	no	no		Cox20
	Csf2ra	no	no		Cpeb2
	Csnk1d	no	no		Cpeb3
	Ctage5	no	no		Cpeb4
	Cxcl12	no	no		Cpt1a
	Cyb5a	no	yes		Cramp1l
	Cyb5r3	no	yes		Creb3
	Cyp26a1	no	no		Crip2
	Cyp27a1	no	yes		Cry2
	Cyp2d22	no	yes		Ctbp2
	Cyp2d9	no	yes		Ctdspl
	Cyp2f2	no	yes		Cux1
	Cyp2j5	no	no		Cxxc5
	Cyp3a11	no	yes		Cyp26b1
	Cyp4v3	no	yes		D430040D24Rik
	Cyp7a1	no	yes		Dbp
	Cyp8b1	no	yes		Dcaf6
	D130020L05Rik	no	yes		Ddb1
	D830050J10Rik	no	yes		Ddit3
	Dab2	no	no		Ddx3x
	Dbi	no	no		Ddx5
	Dcaf11	no	yes		Dedd2
	Ddi2	no	yes		Dgat2
	Derl1	no	yes		Dgkz
	Dhcr24	no	no		Dhrs3
	Diaph1	no	no		Dlc1
	Dido1	no	yes		Dll4
	Dmgdh	no	no		Dnaja1
	Dmrt1i	no	yes		Dnajb4
	Dnase2b	no	yes		Dusp1
	Dpyd	no	no		Dusp4
	E030030I06Rik	no	no		Dusp6
	E030042O20Rik	no	yes		Dusp7
	Ece1	no	yes		E130102H24Rik
	Eci2	no	no		E130114P18Rik
	Eef1a1	no	no		E130317F20Rik
	Egfr	no	yes		E2f3
	Ehd3	no	no		Efna1
	Ell	no	yes		Efna5
	Ell2	no	no		Efnb1
	Elovl2	no	yes		Egfl7
	Eng	no	no		Egln2
	Ephx2	no	yes		Enoph1
	Erbb2ip	no	no		Ep300
	Erbb3	no	no		Epas1
	Erg	yes	no		Epha7
	Errfi1	no	yes		Ephb4
	Esrp2	no	yes		Epo
	Etnk2	no	yes		Erbb4
	Eva1b	no	no		Erf
	Exoc3l2	no	no		Esam
	Exosc5	no	no		Ets1
	F2	no	no		Ewsr1
	F5	no	yes		Ext1
	F730035M05Rik	no	yes		Fam160b1
	Fads2	no	yes		Fam179b
	Fah	no	no		Fam46a
	Fahd1	no	yes		Fam63a
	Fam169b	no	yes		Fam72a
	Fam20c	no	yes		Fam78a
	Fam35a	no	yes		Fat4
	Fam63b	no	no		Fbxl12
	Fasn	no	yes		Fbxo11
	Fbp1	no	yes		Fbxo24
	Fbxl17	no	no		Fem1c
	Fbxo36	no	no		Fgfr2
	Fcgr2b	no	no		Fhod1
	Fendrr	no	no		Fli1
	Fga	no	yes		Fos
	Fgb	no	yes		Foxo1
	Fgfr3	no	no		Foxo3
	Fgg	no	yes		Foxp1
	Fkbp15	no	yes		Frmd8os
	Fmo1	no	yes		Fst
	Fmo5	no	yes		Fubp1
	Fn1	no	yes		Fzd5
	Fndc3a	no	no		Fzd7
	Foxa1	yes	no		Fzd8
	Foxa2	yes	yes		G630016G05Rik
	Foxa3	yes	yes		Gabarapl1
	Foxf1	no	no		Gadd45g
	Foxq1	yes	yes		Gas1
	Fpgs	no	yes		Gata4
	Frmd4b	no	no		Gata6
	Ftl1	no	yes		Gcat
	Furin	no	yes		Git2
	G630022F23Rik	no	no		Gm10138
	Gapdh	no	yes		Gm10382
	Gas5	no	no		Gm10649
	Gc	no	yes		Gm10658
	Gcgr	no	yes		Gm11266
	Gch1	no	yes		Gm11767
	Gcnt2	no	yes		Gm11772
	Gfra1	no	yes		Gm11915
	Ggnbp2	no	no		Gm12279
	Ghr	no	no		Gm12319
	Gin1	no	no		Gm13375
	Gja4	no	no		Gm14207
	Gjb1	no	no		Gm15222
	Gjb2	no	yes		Gm15417
	Glrx5	no	yes		Gm15441
	Gls2	no	yes		Gm15655
	Glud1	no	yes		Gm15747
	Glyat	no	yes		Gm16076
	Gm10030	no	no		Gm16675
	Gm10489	no	no		Gm16998
	Gm10549	no	no		Gm17112
	Gm10642	no	no		Gm20033
	Gm11789	no	yes		Gm20402
	Gm12043	no	no		Gm20417
	Gm12576	no	no		Gm20492
	Gm12909	no	yes		Gm20532
	Gm13620	no	no		Gm20544
	Gm14493	no	no		Gm20605
	Gm15890	no	yes		Gm21988
	Gm16157	no	yes		Gm22107
	Gm16348	no	no		Gm23419
	Gm16548	no	yes		Gm23880
	Gm16833	no	no		Gm24109
	Gm17077	no	yes		Gm2415
	Gm17092	no	no		Gm25301
	Gm17586	no	yes		Gm26243
	Gm20425	no	yes		Gm26616
	Gm22133	no	yes		Gm26664
	Gm22357	no	no		Gm26885
	Gm22489	no	no		Gm26908
	Gm22806	no	no		Gm27505
	Gm23119	no	yes		Gm27533
	Gm23212	no	no		Gm27694
	Gm25745	no	no		Gm27761
	Gm26224	no	no		Gm28006
	Gm26511	no	yes		Gm28033
	Gm26549	no	no		Gm28062
	Gm26584	no	yes		Gm28727
	Gm26588	no	yes		Gm29417
	Gm26608	no	yes		Gm29427
	Gm26697	no	yes		Gm31266
	Gm26708	no	yes		Gm37352
	Gm26725	no	yes		Gm37376
	Gm27463	no	yes		Gm37419
	Gm27530	no	no		Gm37564
	Gm27551	no	yes		Gm37805
	Gm27622	no	yes		Gm38058
	Gm27861	no	no		Gm38102
	Gm27867	no	no		Gm38144
	Gm28063	no	no		Gm4189
	Gm28172	no	yes		Gm42802
	Gm28592	no	yes		Gm42803
	Gm28707	no	no		Gm42907
	Gm30097	no	yes		Gm43573
	Gm3807	no	yes		Gm43672
	Gm38204	no	no		Gm5432
	Gm38345	no	yes		Gm6297
	Gm42879	no	yes		Gm7160
	Gm42928	no	yes		Gm7854
	Gm42929	no	yes		Gm9889
	Gm4673	no	yes		Gm9917
	Gm4951	no	yes		Gm9949
	Gm7008	no	no		Gnas
	Gm9958	no	no		Gnb2
	Gnmt	no	yes		Gngt2
	Gpcpd1	no	no		Got1
	Gpld1	no	yes		Gpbp1l1
	Gprc5c	no	yes		Gpr108
	Gpt	no	yes		Gpsm3
	Gpt2	no	yes		Gse1
	Gpx1	no	yes		Gsk3b
	Grb7	no	yes		Gt(ROSA)26Sor
	Grhpr	no	yes		Gucd1
	Grn	no	yes		H1f0
	Gsta3	no	yes		Hes1
	H6pd	no	yes		Hexim1
	Hacl1	no	no		Hic1
	Hagh	no	yes		Hivep2
	Hand2	yes	no		Hlx
	Hc	no	no		Hmga2
	Hectd1	no	no		Hnrnpa2b1
	Herpud1	no	yes		Hnrnpdl
	Hgd	no	yes		Hnrnpf
	Hhex	yes	yes		Hnrnpk
	Hivep1	yes	no		Hnrnpl
	Hlf	yes	yes		Hnrnpu
	Hmg20a	yes	no		Hnrnpul2
	Hmgcr	no	yes		Hs3st3b1
	Hnf1a	yes	no		Hspa8
	Hnf1aos1	no	no		Hspg2
	Hnf1aos2	no	no		Hyal2
	Hnf1b	yes	no		Id3
	Hnf4a	yes	yes		Ier2
	Hnf4aos	no	yes		Ift140
	Hnrnpa0	no	no		Igf1r
	Hnrnpd	no	no		Igfbp4
	Hoga1	no	no		Ing1
	Hotairm1	no	no		Irf1
	Hoxa1	yes	no		Irf2
	Hpd	no	yes		Irf2bp2
	Hpn	no	yes		Irf2bpl
	Hrsp12	no	no		Irgm1
	Hs6st1	no	yes		Irs2
	Hsd3b3	no	yes		Itm2b
	Hsp90b1	no	no		Itpkb
	Hspa5	no	no		Ivns1abp
	Hspd1	no	no		Jade1
	Hspe1	no	no		Jade2
	Id2	yes	yes		Jag1
	Idh1	no	no		Jarid2
	Ifih1	no	no		Josd1
	Ifrd1	no	no		Jun
	Igf1	no	yes		Junb
	Igf1os	no	yes		Junos
	Igfals	no	yes		Kcnn2
	Il6st	no	no		Kctd12
	Inhbc	no	yes		Kdm2a
	Insig1	no	yes		Kdr
	Itih2	no	no		Kif22
	Josd2	no	no		Kif26b
	Kansl1	no	no		Klf10
	Kcnk5	no	yes		Klf13
	Klf15	yes	yes		Klf2
	Klhl21	no	yes		Klf3
	Kynu	no	no		Klf4
	Lactb2	no	yes		Klf6
	Larp1	no	yes		Klf7
	Ldlr	no	yes		Klf9
	Lgals9	no	no		Klhl17
	Lgr4	no	yes		Klhl28
	Lifr	no	yes		Kmt2c
	Lims2	no	yes		Kmt2d
	Lipg	no	yes		Kmt2e
	Lman1	no	yes		Lasp1
	Lmo7	no	no		Lfng
	Lonp2	no	yes		Lncpint
	Lpgat1	no	no		Lrch4
	Lpin1	no	yes		Lrig1
	Lpin2	no	yes		Lrp1
	Lrpprc	no	no		Lrrc32
	Lrrc3	no	no		Lyzl4
	Lurap1l	no	yes		Lzts2
	Mafg	yes	yes		Maf
	Marc1	no	yes		Mafb
	Marc2	no	yes		Magi1
	March5	no	no		Malat1
	Masp1	no	yes		Maml3
	Mat1a	no	yes		Man1a
	Mbnl1	no	no		Man2a1
	Mcm10	no	yes		Map3k11
	Met	no	yes		Map3k8
	Mettl20	no	yes		Marcks
	Mettl7a1	no	yes		Mat2b
	Mettl7b	no	yes		Maz
	Mgat1	no	yes		Mbd6
	Mgll	no	yes		Mcl1
	Mgst1	no	yes		Mdh1
	Mid1ip1	no	no		Mef2d
	Mir1938	no	no		Meis1
	Mir193a	no	yes		Meis2
	Mir21a	no	yes		Mex3b
	Mir6930	no	yes		Mfsd11
	Mir7085	no	yes		Mgat4b
	Mir7088	no	yes		Midn
	Mir7240	no	yes		Mir126a
	Mir7653	no	yes		Mir126b
	Mlxipl	yes	yes		Mir143hg
	Mmp14	no	no		Mir1894
	Mpnd	no	no		Mir1903
	Mpst	no	yes		Mir207
	Mst1	no	yes		Mir22
	Mtss1	no	yes		Mir22hg
	Mtus1	no	yes		Mir378a
	Mup3	no	yes		Mir5130
	Myd88	no	yes		Mir5135
	Nadk2	no	yes		Mir6935
	Nbr1	no	no		Mir7687
	Ndrg2	no	yes		Mknk2
	Nek8	no	yes		Mlxip
	Nfe2l1	yes	no		Mnt
	Nfe2l2	yes	yes		Mpc2
	Nfic	yes	yes		Mrps18b
	Ninj1	no	yes		Msl1
	Noct	no	yes		Msl2
	Npc1	no	yes		Mtfp1
	Nr0b2	yes	yes		Mxi1
	Nr1h4	yes	yes		Myc
	Nr1i2	yes	yes		Mycn
	Nr5a2	yes	yes		Myh9
	Nrep	no	no		Mynn
	Nrn1	no	no		Myo18a
	Nudt7	no	yes		Nabp2
	Oaf	no	yes		Ncor1
	Ogt	no	no		Ncor2
	Onecut1	yes	yes		Neat1
	Onecut2	yes	yes		Nfia
	Osbpl1a	no	yes		Nfib
	Osgin1	no	yes		Nfil3
	P4hb	no	yes		Nfkbia
	Pah	no	yes		Nfkbiz
	Paics	no	no		Nipbl
	Pank1	no	no		Noc2l
	Paqr9	no	yes		Npr3
	Pcsk9	no	no		Nr1d1
	Pdcd4	no	yes		Nr2f2
	Peak1	no	no		Nr2f6
	Per2	no	yes		Nr3c1
	Phlda1	no	yes		Nr3c2
	Plcxd2	no	yes		Nr4a2
	Plekha4	no	no		Nr4a3
	Plg	no	yes		Nrp1
	Plk3	no	yes		Nrp2
	Plpp3	no	yes		Nsun2
	Plscr1	no	no		Papd7
	Polr2l	no	yes		Parp14
	Pop1	no	no		Patz1
	Por	no	yes		Pbx2
	Ppara	yes	yes		Pcbp1
	Ppat	no	no		Pcdh1
	Ppip5k2	no	no		Pcdh17
	Ppm1b	no	no		Pcdh7
	Ppp1r15a	no	no		Pcnxl3
	Ppp1r3b	no	yes		Pde3b
	Ppp1r3c	no	no		Pde4b
	Pqlc1	no	yes		Pdgfa
	Prdx6	no	yes		Pdgfra
	Prkag2	no	no		Pfkfb2
	Prkd3	no	no		Pfkfb3
	Proc	no	yes		Pfn1
	Prox1	yes	yes		Phf12
	Prox1os	no	yes		Phf21b
	Ptbp3	no	yes		Phip
	Ptp4a1	no	yes		Picalm
	Ptprb	no	no		Pigl
	Pygl	no	yes		Pim1
	Pzp	no	no		Pim3
	Qsox1	no	yes		Pkdcc
	RP23-218E6.2	no	no		Plcd3
	RP23-419K14.8	no	no		Plekha2
	RP23-445E20.7	no	yes		Plekhg3
	RP24-120F8.4	no	no		Plxnc1
	RP24-120F8.5	no	no		Plxnd1
	RP24-443B5.5	no	yes		Polr2h
	Rab10	no	no		Ppargc1b
	Rab43	no	yes		Ppp1r10
	Raf1	no	yes		Ppp1r15b
	Raph1	no	no		Ppp1r18
	Rarb	yes	no		Ppp1r18os
	Rasgef1b	no	no		Ppp1r9b
	Rbp4	no	yes		Ppp2r3d
	Rdx	no	no		Ppp2r5a
	Rgl1	no	no		Ppp3ca
	Rhbdl1	no	yes		Prkce
	Rnf123	no	yes		Prkch
	Rnf169	no	yes		Prkd2
	Rnf217	no	no		Prune
	Rrs1	no	no		Ptbp1
	Rspo3	no	no		Ptch1
	Rsrp1	no	yes		Pten
	Rtp3	no	no		Ptma
	Rusc2	no	yes		Ptms
	Sar1b	no	yes		Ptprg
	Sardh	no	yes		Pvrl1
	Sc5d	no	yes		Qk
	Scarb2	no	yes		RP23-272F2.2
	Scarna13	no	yes		RP23-32A8.5
	Scarna17	no	yes		RP23-36D15.6
	Scp2	no	yes		RP23-435E16.3
	Sdc2	no	no		RP23-466P2.3
	Sdc4	no	yes		RP23-474C17.2
	Sdhd	no	no		RP24-344N22.3
	Sdpr	no	no		Ranbp9
	Sds	no	yes		Rapgef3
	Sec14l2	no	yes		Rapgef3os2
	Sec24a	no	yes		Rara
	Sema4g	no	yes		Rarg
	Sephs2	no	yes		Rasgrp2
	Sepp1	no	yes		Rbm15
	Serpina1a	no	yes		Rbm47
	Serpina1d	no	yes		Rbpj
	Serpinc1	no	yes		Rbpms
	Sept10	no	no		Rhbdd3
	Sgpp1	no	no		Rhob
	Shmt1	no	yes		Ric8
	Siah2	no	no		Rmi1
	Skil	no	no		Rnase4
	Slc10a1	no	yes		Rnasek
	Slc16a12	no	yes		Rnf41
	Slc17a2	no	yes		Rock2
	Slc17a3	no	yes		Rps6ka3
	Slc19a2	no	yes		Rras
	Slc22a23	no	no		Rxra
	Slc25a15	no	yes		S1pr1
	Slc25a22	no	yes		Safb
	Slc25a39	no	yes		Safb2
	Slc25a42	no	yes		Sall1
	Slc25a47	no	yes		Samd4
	Slc25a51	no	yes		Sbk1
	Slc27a2	no	yes		Scaf1
	Slc27a5	no	yes		Sec14l1
	Slc29a1	no	yes		Sema4c
	Slc31a1	no	yes		Sema5a
	Slc37a4	no	yes		Sema6a
	Slc38a3	no	yes		Sema6d
	Slc39a14	no	yes		Setd1b
	Slc40a1	no	no		Setd5
	Slc7a2	no	yes		Sgk1
	Slc9a3r1	no	yes		Sh2b3
	Slco1a1	no	yes		Shb
	Slco1b2	no	yes		Sik1
	Smek1	no	yes		Sin3a
	Snord78	no	no		Slc25a25
	Sod1	no	no		Slc38a2
	Sorbs3	no	yes		Slc9a5
	Sord	no	yes		Smad6
	Sowahc	no	no		Smad7
	Sox5	yes	no		Smarca2
	Spry4	no	no		Snai1
	Sqstm1	no	yes		Snhg18
	Srsf4	no	no		Snord14c
	Srsf5	no	yes		Snord14d
	St3gal4	no	yes		Snrpd3
	St3gal5	no	no		Snx18
	St6galnac6	no	no		Snx33
	Stard10	no	yes		Socs2
	Stard4	no	no		Sox4
	Stat2	yes	yes		Sp3
	Stub1	no	yes		Sp3os
	Sympk	no	yes		Spag9
	Tat	no	yes		Spen
	Ten1	no	yes		Spred1
	Tgoln1	no	yes		Spry2
	Thap2	yes	no		Sqle
	Thrsp	no	yes		Srgap2
	Timm8b	no	no		Srsf2
	Tlcd1	no	yes		Srsf3
	Tm9sf2	no	no		Stag2
	Tmem2	no	no		Stard8
	Tmem25	no	yes		Tagln2
	Tprkb	no	yes		Tal1
	Tram1	no	no		Tbkbp1
	Trf	no	yes		Tbl1xr1
	Trip12	no	no		Tbx2
	Tspan4	no	yes		Tbx3
	Tst	no	yes		Tbx3os1
	Ttc36	no	yes		Tcf7l2
	Ttc39c	no	yes		Tgif1
	Ttc41	no	no		Tkfc
	Ttc7	no	yes		Tlcd2
	Ttpa	no	yes		Tle1
	Txnrd2	no	yes		Tln1
	U2af2	no	no		Tmbim6
	Ugp2	no	no		Tmem132e
	Ugt1a6b	no	yes		Tmem189
	Ugt1a7c	no	yes		Tmem204
	Ugt1a9	no	yes		Tmem259
	Ugt2b1	no	yes		Tmem69
	Ugt2b34	no	no		Tnpo2
	Ugt2b35	no	yes		Tnrc18
	Ugt2b36	no	no		Tns2
	Ugt2b5	no	no		Tob1
	Uox	no	yes		Tob2
	Urad	no	no		Trabd
	Usf2	no	yes		Trib1
	Usf3	no	no		Trib2
	Usp3	no	yes		Trim11
	Vcpip1	no	no		Trim25
	Vmp1	no	yes		Trim8
	Vtn	no	yes		Trip10
	Wasl	no	no		Trp53
	Wbp1l	no	yes		Trp53i13
	Whsc1l1	no	yes		Tsc22d2
	Xbp1	yes	yes		Tsc22d3
	Xiap	no	yes		Tsc22d4
	Xrcc3	no	no		Tsen54
	Ypel5	no	no		Tshz1
	Zbtb20	yes	no		Tshz2
	Zbtb37	yes	no		Tshz3
	Zcchc24	no	yes		Ttc9c
	Zfc3h1	no	no		Tuba1c
	Zfhx4	yes	no		Txnip
	Zfp568	yes	no		Ubald1
	Zfp592	yes	no		Ubb
	Zfp750	no	no		Ubc
	Zfp91	yes	no		Ube2d3
	Zfyve1	no	no		Ube2h
	Zfyve21	no	no		Ubl5
	Zpr1	no	yes		Ubtf
					Ucp2
					Upp2
					Usp2
					Vasp
					Vegfa
					Vipr1
					Wdpcp
					Wee1
					Wnk1
					Wnt5a
					Wrap53
					Yod1
					Ywhaz
					Yy1
					Zadh2
					Zbtb7a
					Zbtb7b
					Zc3h4
					Zcchc2
					Zeb2
					Zeb2os
					Zfand5
					Zfp36
					Zfp36l1
					Zfp36l2
					Zfp462
					Zfp503
					Zfp526
					Zfp703
					Zfp710
					Zfp827
					Zfpm1
					Zhx2
					Zmiz1
					Zmiz1os1
					Zswim6
