# Supplementary material for: Endoplasmic reticulum stress actively suppresses hepatic molecular identity in damaged liver
Source: Mol Syst Biol. 2020 May 14;16(5):e9156. doi: 10.15252/msb.20199156 (PMC7224309; doi:10.15252/msb.20199156)
Supplement: Supplementary file 3 — Table EV2 [file MSB-16-e9156-s003.xls]

## Sheet: Legend
Table EV2
List of cistromes identified as overlaping with H3K27ac UP or DOWN regions using LOLA.
Cistromes are provided as 4 columns corresponding to the 4 clusters identified in Appendix Fig.S4B.

## Sheet: List of cistromes
BLUE CLUSTER	GREEN CLUSTER	PURPLE CLUSTER	RED CLUSTER
Kmt2b.EXP032360.immortalized_brown_preadipocytes..bed	Jarid2.EXP000313.embryonic_stem_cells.NULL.bed	Cebpb.EXP032901.BV2..bed	Gabpa.EXP011066.CH12.None.bed
Smad3.EXP000858.38B9_cells.TGF.bed	Kmt2b.EXP032467.Embryonic_Stem_Cells_ESCs..bed	Gata1.EXP031087.Megakaryocyte_Progenitor_Cell_Line_G1ME..bed	Creb1.EXP030715.3T3-L1_cells_ATCC_CL-173.DMSO.bed
Gata3.EXP000796.CD8_Gata3_KO.NULL.bed	Zfx.EXP000482.Embryonic_stem_cells.NULL.bed	Nkx3-1.EXP031262.Recombinant_inbred_B6_x_129..bed	Creb1.EXP030716.3T3-L1_cells_ATCC_CL-173.lactacystin.bed
Ar.EXP032776.caput_epididymis.specificity_affecting_androgen_receptor_knock-in.bed	Zbtb17.EXP032614.T-lymphocytes.Doxycycline_1ugml_for_30_hours.bed	Nkx2-1.EXP031891.mixed_129B6..bed	Jun.EXP032880.CD8plus_T_cells..bed
Rarb.EXP032486.Liver.RA-treatment.bed	Fli1.EXP010950.Megakaryo.NULL.bed	Hsf1.EXP031482.striatal_cells_derived_from_wild_type_HdhQ7Q7_embryonic_mice.cells_were_heat-shocked_at_42Â°C_for_six_hours.bed	E2f4.EXP010412.C2C12.EqS_2_0pct_60hr.bed
Nr1d2.EXP031402.liver.time_5amZT22.bed	Sp1.EXP031619.F1_CB_trophoblast_stem_cells..bed	Kmt2b.EXP032316.immortalized_brown_preadipocytes.D2_of_adipogenesis.bed	Myc.EXP032616.Pancreatic_carcinoma_cells_derived_from_KrasG12Dplus_p53R172Hplus-mice..bed
Ncor2.EXP032387.liver.ZT10.bed	Zbtb17.EXP032615.T-lymphocytes..bed	Cebpb.EXP010773.C2C12.EqS_2_0pct_60hr.bed	Mxi1.EXP010444.CH12.None.bed
Rxra.EXP032521.RMKO_314..bed	MAZ_ab85725.EXP011087.MEL.None.bed	Nkx2-1.EXP031892.mixed_129B6..bed	Stat6.EXP000055.in_vitro_polarized_T_helper2_cells_for_7_days.STAT6_KO.bed
Ar.EXP032777.caput_epididymis.specificity_affecting_androgen_receptor_knock-in.bed	Tet1.EXP000593.embryonic_stem_cells.NULL.bed	Pparg.EXP000041.3T3-L1_adipocytes.NULL.bed	sc-592_Santa_Cruz_Biotechnology.EXP030516.primary_CD4plus_T_cells_from_spleen_and_lymph_nodes..bed
Rxra.EXP032518.RFKO_232..bed	Spi1.EXP000211.Murine_erythroleukemia_MEL_cells_stably_transfected_with_Gata-1_fused_to_ER.NULL.bed	Cdx2.EXP032548.ESC_Ainv15_ATCC_SCRC-1029.plusDox_plusFGF.bed	Max.EXP010263.CH12.None.bed
Ncor2.EXP032388.liver.ZT22.bed	Rara.EXP031168.CMTi-1.shH2A_Z.bed	Rela.EXP030425.primary_bone_marrow-derived_macrophages.Dexamethasone_treated_LPS-stimulated.bed	Jun.EXP031656.Th17_Cells..bed
Nr1d1.EXP031403.liver.Rev-erb_alpha_KO.bed	Srf.EXP000181.mouse_cardiomyocytes_HL1-cells.NULL.bed	Myod1.EXP032355.MyoD-induced_immortalized_brown_preadipocytes..bed	Batf.EXP031648.CD4plus_T_Cells.IRF4KO.bed
Trp53.EXP030949.embryonic_stem_ES_cells.untreated.bed	Erg.EXP030846.spleen_cells..bed	Spi1.EXP032895.BV2..bed	Irf4.EXP031651.CD4plus_T_Cells.BATFKO.bed
Cebpb.EXP031832.C57BL6J.3_hours_after_partial_hepatectomy.bed	Erg.EXP030847.spleen_cells_GATA1s..bed	Myog.EXP010753.C2C12.EqS_2_0pct_7d.bed	Batf.EXP031649.CD4plus_T_Cells.IL21_IRF4KO.bed
Rxra.EXP032520.RMKO_225..bed	Fli1.EXP031695.progenitors..bed	Pbx1.EXP033034.3T3-L1..bed	Max.EXP010133.C2C12.EqS_2_0pct_60hr.bed
Rxra.EXP032519.RFKO_233..bed	Rarb.EXP032483.Liver..bed	Neurod1.EXP000434.hand-picked_pancreatic_islets.NULL.bed	Fos.EXP032703.primary_mast_cells..bed
Rxra.EXP032524.RMWT_315..bed	Anti-haemagglutinin_HA_Covance_.EXP031493.pre-B_cell_line_B3..bed	Klf5.EXP033033.3T3-L1..bed	Stat3.EXP031658.Th17_Cells..bed
Rxra.EXP032522.RFWT_234..bed	Rara.EXP031167.CMTi-1..bed	Cebpa.EXP032345.immortalized_brown_preadipocytes..bed	Myc.EXP010764.CH12.None.bed
Hnf4a.EXP032824.colonic_epithelial_cells.3%_DSS.bed	Sp1.EXP032825.E14__FLK1plus..bed	Myod1.EXP010557.C2C12.None.bed	Ddit3.EXP031252.Mouse_embryonic_fibroblast.Tunicamycin.bed
Hnf4a.EXP031181.Mouse_villus..bed	Ehf.EXP030581.C57Bl6_corneal_epithelium..bed	Pparg.EXP032349.immortalized_brown_preadipocytes..bed	Gabpa.EXP011012.MEL.None.bed
Rxra.EXP032525.RMWT_227..bed	Sox9.EXP032507.intefollicular_epidermal_cells_IFE..bed	Cebpb.EXP010962.C2C12.None.bed	Irf4.EXP031654.Th17_Cells..bed
Ar.EXP032172.caput_epididymis.castratedplusvehicle.bed	Runx1.EXP031139.primary_thymocyte..bed	Cebpa.EXP030545.Haematopoietic_progenitor_cells..bed	Myc.EXP032618.MEFs_derived_from_Miz1floxflox_CreER-mice..bed
Egr1.EXP031839.C57BL6J.36_hours_after_partial_hepatectomy.bed	Utf1.EXP030689.mouse_embryonic_stem_cells.Standard_Serum.bed	anti-KLF4.EXP033032.3T3-L1..bed	Stat6.EXP000054.in_vitro_polarized_T_helper2_cells_for_7_days.NULL.bed
Rxra.EXP032523.RFWT_235..bed	Sp1.EXP032826.Flkplus_cKitplus_progenitor..bed	Cebpb.EXP030682.mouse_brown_preadipocytes_WT_CEBPbeta_GFP_CEBPbeta_ChIP..bed	Jund.EXP031657.Th17_Cells..bed
Stat5a.EXP032418.mammary.Ezh2_KO.bed	Smad3.EXP000853.MC1R20tetMyod114_embryonic_stem_cells.plusMyod1_day_5.bed	Arntl.EXP000095.Liver_ZT02.NULL.bed	Stat3.EXP000348.CD4plus_T_cells.IL-6_IL-23.bed
Ar.EXP032175.prostate.castratedplusvehicle.bed	Ctcf.EXP031035.Mouse_E14_5_limb..bed	Anti-HA.EXP031688.differentiating_murine_hematopoietic_cells..bed	Max.EXP011026.C2C12.None.bed
Esr1.EXP030621.Liver..bed	Klf4.EXP032749.CGR8.KLF4_overexpression.bed	Myod1.EXP032275.C2C12_myoblasts_of_C3H_strain..bed	Tbx21.EXP000710.in_vitro_polarized_T_helper1_cells_for_7_days.NULL.bed
Nfe2.EXP031818.primary_megakaryocytes..bed	Rabbit_anti-C-terminal_Ikaros.EXP031492.pre-B_cell_line_B3..bed	Esr1.EXP030622.Uterus..bed	Stat3.EXP000323.WT-Th17_polazied_T_cells_from_naive.NULL.bed
Trp53.EXP030950.embryonic_stem_ES_cells.adriamycin.bed	Ctcf.EXP031041.Mouse_thymus..bed	Vdr.EXP032800.MC3T3-E1_differentiated_for_15_days.100nM_125OH2D3.bed	Stat6.EXP031762.Th9.Th9_conditions_72_hours.bed
PR.EXP031194.uterus.P4.bed	Ctcf.EXP010565.Thymus.NULL.bed	GRIP1.EXP030428.primary_bone_marrow-derived_macrophages.LPS-stimulated_macrophages.bed	Stat3.EXP000091.in_vitro_polarized_T_helper17_cells.NULL.bed
Cebpb.EXP031836.C57BL6J.36_hours_after_partial_hepatectomy.bed	Tet1.EXP000667.mouse_embryonic_stem_MES_cells..bed	Cebpa.EXP032898.BV2..bed	Batf.EXP031645.CD4plus_T_Cells..bed
Ar.EXP030586.Mouse_Prostate_R26-ERGERG..bed	Rest.EXP000927.V6_5_embryonic_stem_cells.NULL.bed	Jund.EXP033005.3T3-L1..bed	Rela.EXP032925.C57BL6.LPS.bed
Ar.EXP030588.Mouse_Prostate_Pten-ff_R26-ERGERG..bed	Ptf1a.EXP032950.ICR..bed	GRIP1.EXP030429.primary_bone_marrow-derived_macrophages.Dexamethasone_treated_LPS-stimulated_macrophages.bed	Jun.EXP031642.CD4plus_T_Cells.IL21.bed
Ar.EXP030590.Mouse_Prostate_Pten-ff..bed	Pax5.EXP030465.mix_C57BL6_and_129..bed	Spi1.EXP032897.BV2.mutant_human_Htt_overexpression.bed	Tbx21.EXP031709.Th1..bed
Nr5a2.EXP000283.pancreas.NULL.bed	Fli1.EXP032696.primary_mast_cells..bed	Atf3.EXP032927.C57BL6.LPS.bed	Stat5a.EXP000092.in_vitro_polarized_T_helper17_cells.NULL.bed
Nr1d2.EXP031401.liver.time_5pmZT10.bed	Smad3.EXP000851.MC1R20tetMyod114_embryonic_stem_cells.Activin_plusMyod1_day_2.bed	Jun.EXP030427.primary_bone_marrow-derived_macrophages.Dexamethasone_treated_LPS-stimulated.bed	Bhlhe40.EXP010009.CH12.None.bed
Esrra.EXP031907.liver..bed	homemade_Ikaros_Ikzf1.EXP031105.mouse_wt_DP_thymocytes..bed	rabbit_anti-Runx1_EXP031986.BMiFLT315-3.bed	Junb.EXP031655.Th17_Cells..bed
Kmt2b.EXP030685.mouse_brown_preadipocytes_WT_CEBPbeta_GFP_MLL4_ChIP..bed	Sox9.EXP032506.hair_follicle_stem_cells_HFSCs..bed	sc-7208.EXP031853.mammary_gland.17-estradiol_for_24_hours_and_then_17-estradiol_plus_progesterone_for_6_hrs.bed	Mafk.EXP010977.MEL.DMSO_2_0pct.bed
Rxra.EXP032487.Liver.RA-treatment.bed	Tcf7l2.EXP031214.Hepatocytes_isolated_from_adult_liver..bed	runx1.EXP000340.Early_haematopoietic_cell_line_derived_from_ES_cells.NULL.bed	Klf3.EXP031948.Klf3--_murine_embryonic_fibroblasts_rescued_with_Klf3-V5..bed
Esr1.EXP032821.liver.10_nM_beta-estradiol_E2.bed	Creb1.EXP031994.mouse_whole_liver.Fasted_24h_Re-fed_2h.bed	anti-NFATc1.EXP032431.Telogen_quiescent_hair_follicle_stem_cells..bed	Cebpb.EXP030683.mouse_brown_preadipocytes_MLL4_KO_Vec_Cre_CEBPbeta_ChIP..bed
Esr1.EXP031407.uterus.vehicle.bed	Klf5.EXP032750.CGR8.KLF5_overexpression.bed	Tcf12.EXP010142.C2C12.EqS_2_0pct_60hr.bed	STAT4SantaCruzsc486.EXP000052.in_vitro_polarized_T_helper1_cells_for_7_days.NULL.bed
Hnf4a.EXP031182.Mouse_villus_Cdx2_KO..bed	Rabbit_anti-C-terminal_Ikaros_[from_Stephen_Smale_Lab].EXP031844.primary_pre-B_cell..bed	Spi1.EXP032206.3T3-L1.adeno-PU1.bed	Irf4.EXP030759.Th17_polarized_cells..bed
Cebpb.EXP032041.liver.dex.bed	Spi1.EXP031071.Fetal_liver_precursor_derived_DN1..bed	Myod1.EXP032276.C2C12_myoblasts_of_C3H_strain..bed	Batf.EXP031653.Th17_Cells..bed
Cebpb.EXP031992.mouse_whole_liver.Ad-lib_fed.bed	Ctcf.EXP031030.Mouse_spleen..bed	Tal1.EXP031694.differentiating_murine_hematopoietic_cells.dox.bed	Usf1.EXP010748.C2C12.EqS_2_0pct_60hr.bed
Cux2.EXP031264.CD-1_Charles_River_female..bed	Pparg.EXP031795.C3H10T12_cells..bed	Pparg.EXP000042.3T3-L1_adipocytes.NULL.bed	Usf1.EXP010947.C2C12.None.bed
Pparg.EXP032204.3T3-L1.adeno-LACZ.bed	Pou5f1.EXP032977.epiblast_like_cells_EpiLC..bed	Cdx2.EXP032550.endoderm_cells..bed	Rela.EXP032252.Macrophage.Kdo2_Lipid_A_KLA_1h.bed
Ppara.EXP031218.liver.Control.bed	Foxa2.EXP030604.postnatal_day_12_female_mouse_uterus..bed	Stat5a.EXP000715.mouse_embryonic_fibroblasts_MEFs.Stat5_KO_Growth_hormone.bed	Jund.EXP032882.CD8plus_T_cells..bed
Esr1.EXP032062.mouse_mammary_cells_express_GFP-GR_Cherry-ER_and_Afos_under_a_tet_regulated_promoter.Estradiol_for_30_minutes.bed	RD_Systems_RD_AF2018.EXP031248.ES-derived_neural_progenitor_cells_NPCs..bed	Rxra.EXP001011.F9.NULL.bed	Stat5b.EXP000387.BalbC_Th1.2_rounds_priming.bed
Elf5.EXP031810.Trophoblast_stem_cells..bed	Ctcf.EXP032691.HPC7..bed	Myog.EXP032277.C2C12_myoblasts_of_C3H_strain..bed	Pknox1.EXP032892.Embryonic_fibroblast..bed
Rxra.EXP032484.Liver..bed	Pou5f1.EXP031880.ESC.jmjd2b_KD.bed	Nkx3-1.EXP031260.Recombinant_inbred_B6_x_129_Nkx3-1_--..bed	Ets1.EXP011112.CH12.None.bed
Cebpa.EXP031829.C57BL6J.48_hours_after_partial_hepatectomy.bed	Srf.EXP030897.HL-1_cardiac_muscle_cell_line..bed	Kmt2b.EXP032315.immortalized_brown_preadipocytes.D0_of_adipogenesis.bed	Stat5b.EXP031760.Th9.Th9_conditions_72_hours.bed
Rxra.EXP032105.liver..bed	Runx2.EXP032846.mineralizing_osteoblast..bed	Cebpb.EXP031692.differentiating_murine_hematopoietic_cells..bed	Batf.EXP030760.Th17_polarized_cells..bed
Stat5b.EXP030769.Mammary_tissues.stat5a-null.bed	Kmt2b.EXP032320.immortalized_brown_preadipocytes.D7_of_adipogenesis_MLL4_KO.bed	Vdr.EXP032799.MC3T3-E1_differentiated_for_15_days.ethanol_vehicle.bed	STAT4.EXP000385.BalbC_Th1.2_rounds_priming.bed
Rela.EXP032922.C57BL6.LPS.bed	Pou5f1.EXP031883.ESC.jmjd2c_KD.bed	Cebpb.EXP030546.myeloid_progenitor_cells..bed	Bach2.EXP032019.in_vitro_polarized_inducible_regulatory_cells_for_3_days..bed
Cebpa.EXP031830.C57BL6J.168_hours_after_partial_hepatectomy.bed	Creb1.EXP031993.mouse_whole_liver.Fasted_24h.bed	Ncor2.EXP030955.wild-type_primary_bone_marrow-derived_macrophages..bed	Atf4.EXP031254.Mouse_embryonic_fibroblast.Tunicamycin.bed
Pparg.EXP000533.thioglycollate-elicited_peritoneal_macrophages.NULL.bed	Erg.EXP030591.Mouse_Prostate_Pten-ff..bed	Pou5f1.EXP032982.embryonic_stem_cells_ESC.Dox.bed	Rela.EXP032090.Peritoneal_macrophages_of_C57BL6J.100_ngml_Kdo2-LipidA_1_hr.bed
Cebpa.EXP031828.C57BL6J.36_hours_after_partial_hepatectomy.bed	Kmt2b.EXP032319.immortalized_brown_preadipocytes.D2_of_adipogenesis_MLL4_KO.bed	Stat5a.EXP032238.mammary_gland.L1.bed	anti-STAT1_santa_cruz_sc-417.EXP000461.Bone_marrow_macrophages.IFN_for_6_hour.bed
Stat5a.EXP000123.CD-1_FL.NULL.bed	Gata2.EXP030541.Mast_cell..bed	gata4.EXP030894.HL-1_cardiac_muscle_cell_line..bed	Rela.EXP032248.Macrophage.Kdo2_Lipid_A_KLA_1h.bed
Cebpa.EXP031826.C57BL6J.16_hours_after_partial_hepatectomy.bed	Pou5f1.EXP031169.CMTi-1..bed	Cebpb.EXP031960.Primary_dermal_fibroblasts.Thapsigargin_treatment_for_3_hrs.bed	Irf4.EXP031638.CD4plus_T_Cells.IL21.bed
Esr2.EXP032820.aorta.10_nM_beta-estradiol_E2.bed	Gata2.EXP032697.primary_mast_cells..bed	Spi1.EXP032896.BV2.wt_human_Htt_overexpression.bed	anti-STAT1_santa_cruz_sc-417.EXP000465.Bone_marrow_macrophages_ikk--..bed
Stat5a.EXP032237.mammary_gland.day_6_of_pregnancy.bed	Zfp143.EXP030478.MEF-like..bed	anti-NCoR.EXP030956.wild-type_primary_bone_marrow-derived_macrophages..bed	Rela.EXP032091.Peritoneal_macrophages_of_BALBcJ.100_ngml_Kdo2-LipidA_1_hr.bed
Cebpa.EXP031824.C57BL6J.3_hours_after_partial_hepatectomy.bed	Spi1.EXP000855.38B9_cells.NULL.bed	Cebpa.EXP030544.Hematopoietic_Stem_Cells..bed	anti-STAT1_santa_cruz_sc-417.EXP000469.Bone_marrow_macrophages_ikk--.IFN_for_6_hour.bed
Cebpb.EXP032037.liver.dex_adDN-CEBP.bed	Klf5.EXP032748.CGR8..bed	Sox3_T__Edlund.EXP000015.ES-derived_neural_progenitor_cells.NULL.bed	Stat5b.EXP030970.Dendritic_Cell.IL21.bed
Nr1d1.EXP000373.liver.ZT10.bed	Runx2.EXP032844.preosteoblast..bed	Atf3.EXP032923.C57BL6.LPS.bed	Rela.EXP032261.Macrophage.DMSO_2h_Kdo2_Lipid_A_KLA_1h.bed
Cebpb.EXP031838.C57BL6J.168_hours_after_partial_hepatectomy.bed	Pou5f1.EXP031878.ESC..bed	Smad3.EXP000842.V6_5_embryonic_stem_cells.NULL.bed	Mafk.EXP010616.MEL.None.bed
Cebpb.EXP031834.C57BL6J.16_hours_after_partial_hepatectomy.bed	Vdr.EXP032793.MC3T3-E1.ethanol_vehicle.bed	AF2018.EXP000020.ESC.NULL.bed	Irf4.EXP030762.Th0_polarized_cells..bed
Hnf4a.EXP032179.kidney.castratedplusvehicle.bed	Rara.EXP032482.Liver..bed	Pparg.EXP030713.3T3-L1_cells_ATCC_CL-173..bed	Cebpa.EXP032085.Peritoneal_macrophages_of_BALBcJ.no_treatment.bed
Smarcc2.EXP032586.Mouse_embryonic_day_11_5_e11_5_hindbrain..bed	Rara.EXP032106.liver..bed	Sox2_raised_by_ourselves.EXP032398.EGFP-TS3_5_TS_cells..bed	Irf4.EXP032885.CD8plus_T_cells..bed
Cebpb.EXP032036.liver.dex_adGFP.bed	Spi1.EXP031073.Fetal_liver_precursor_derived_DN2b..bed	Mef2d.EXP031871.C2C12..bed	Rela.EXP030645.Macrophage.Kdo2_Lipid_A_KLA_1h.bed
Cebpb.EXP031837.C57BL6J.48_hours_after_partial_hepatectomy.bed	Pou5f1.EXP031170.CMTi-1.shH2A_Z.bed	Ascl1_ab74065.EXP030565.C57BL6_embryonic_fibroblasts..bed	Junb.EXP032881.CD8plus_T_cells..bed
Ar.EXP032778.ventral_prostate..bed	Gfi1b.EXP031099.MLL-ENL_immortalized_bone_marrow_progenitor_cells..bed	Vdr.EXP033036.3T3-L1..bed	Nr6a1.EXP030574.Dicer_ff_murine_MSC_cell_line..bed
Foxa1.EXP031141.CD1_outbred_mice..bed	Tet1.EXP031131.P19_6..bed	Cdx2.EXP031623.Ainv15_ATCC_SCRC-1029_with_Dox-inducible_Cdx2-V5_construct.plusRA_plusHh_plusDox_plusFGF.bed	Foxp3.EXP032970.iTreg_cells..bed
Stat5a.EXP000121.CD-1_FH.NULL.bed	Pou5f1.EXP032985.embryonic_stem_cells_ESC..bed	Cebpa.EXP000638.3T3-L1_preadipocyte_cell_line.4_hours_of_differentiation.bed	Jun.EXP031647.CD4plus_T_Cells.IL21_IRF4KO.bed
Cebpb.EXP031831.C57BL6J.0_hours_after_partial_hepatectomy.bed	Smad3.EXP030726.neural_stem_cells.TGFb.bed	Pparg.EXP000496.3T3L1_cells.Day_6_of_differentiation.bed	Stat3.EXP030967.Dendritic_Cell.IL21.bed
Cebpa.EXP030885.liver_hepatocytes..bed	Ctcf.EXP010510.MEL.NULL.bed	Lhx3.EXP031090.Ainv15_ATCC_SCRC-1029_with_Dox-inducible_Ngn2_Isl1_Lhx3-V5_construct.plusDox_48hrs.bed	Rela.EXP030646.Macrophage.Kdo2_Lipid_A_KLA_1h.bed
Cebpb.EXP031835.C57BL6J.24_hours_after_partial_hepatectomy.bed	Tet1.EXP031132.P19_6.all-trans_retinoic_acid_RA.bed	Rxra.EXP001010.F9.NULL.bed	Stat5b.EXP030971.Dendritic_Cell.IL-21_and_GM-CSF.bed
Ar.EXP032774.caput_epididymis..bed	Runx2.EXP032845.matrix-depositing_osteoblast..bed	Foxa1.EXP032165.prostate.castratedplusvehicle.bed	Jun.EXP030714.3T3-L1_cells_ATCC_CL-173..bed
Stat5a.EXP000120.CD-1_MH.NULL.bed	Tbx5.EXP030898.HL-1_cardiac_muscle_cell_line..bed	Thra.EXP031500.C17_2a_neural_progenitor_cells..bed	Junb.EXP031535.bone_marrow-derived_macrophages_7th_day_of_differentiation.LPS_10_ngml_for_4hrs.bed
Cebpa.EXP031827.C57BL6J.24_hours_after_partial_hepatectomy.bed	Prdm5.EXP032409.mouse_embryonic_fibroblast..bed	Cebpb.EXP000045.3T3-L1.NULL.bed	Irf4.EXP031637.CD4plus_T_Cells..bed
Cebpa.EXP031823.Total_hepatectomized_liver.0_hours_after_partial_hepatectomy.bed	T.EXP032929.D3..bed	Cdx4.EXP001008.Ainv15_ATCC_SCRC-1029_with_inducible_Flag-tagged_Hoxc9.plusDox.bed	Mafk.EXP010248.CH12.None.bed
Sox2_produced_in-house.EXP030985.ZHBTc4.Tet.bed	Myog.EXP010576.C2C12.EqS_2_0pct_24hr.bed	Pou3f2.EXP031249.ES-derived_neural_progenitor_cells_NPCs..bed	Cebpa.EXP032254.Macrophage.Kdo2_Lipid_A_KLA_1h.bed
Cebpb.EXP031833.C57BL6J.8_hours_after_partial_hepatectomy.bed	Foxo1.EXP000864.pro-B_cell.RAG1_KO.bed	Cebpb.EXP000635.3T3-L1_preadipocyte_cell_line.4_hours_of_differentiation.bed	anti-STAT1_santa_cruz_sc-417.EXP000467.Bone_marrow_macrophages_ikk--.IFN_for_6_hour.bed
TCF7L1_M-20.EXP000273.3T3-L1.24_hours_of_adipogenic_stimuli.bed	Zfp143.EXP030477.mESC_J1..bed	Cebpa.EXP033002.3T3-L1.none.bed	Mafk.EXP010956.ES-E14.None.bed
Foxa2.EXP030886.liver_hepatocytes..bed	Ctcf.EXP010117.G1E-ER4.diffProtD_24hr.bed	Stat5a.EXP032419.mammary.none.bed	Rela.EXP032262.Macrophage.IBET_2h_Kdo2_Lipid_A_KLA_1h.bed
Sox2_produced_in-house.EXP030987.ZHBTc4.Tet.bed	Tfap2a.EXP032171.kidney.castratedplustestosterone.bed	Stat5a.EXP030766.Mammary_tissues..bed	anti-STAT1_santa_cruz_sc-417.EXP000463.Bone_marrow_macrophages.IFN_for_6_hour.bed
Gata4_C-20.EXP031209.heart..bed	Pparg.EXP030874.3T3-L1_adipocytes.0_1%_DMSO_Vehicle_for_1_hour.bed	Nfkb1.EXP032915.C57BL6..bed	Cebpa.EXP032086.Peritoneal_macrophages_of_BALBcJ.100_ngml_Kdo2-LipidA_1_hr.bed
Rxra.EXP031223.LXRdKO_liver.Bexarotene.bed	Tcf3.EXP032692.HPC7..bed	Stat5a.EXP032239.mammary_gland..bed	Jund.EXP010348.CH12.None.bed
Ar.EXP030592.Mouse_Prostate..bed	Tfap2a.EXP032181.caput_epididymis.castratedplusvehicle.bed	Cebpb.EXP033003.3T3-L1..bed	anti-NFATc1.EXP032552.NKC_pancreatic_cancer_cells..bed
Rxra.EXP031224.LXRdKO_liver.Control.bed	Spi1.EXP032476.Pro-B_cell..bed	Cebpa.EXP030673.primary_B_cells.Estradiol_for_18h.bed	Jun.EXP010079.CH12.None.bed
Hnf4a.EXP032169.kidney.castratedplustestosterone.bed	Runx2.EXP032591.MC3T3-E1.ethanol_vehicle.bed	Pax7.EXP030937.primary_myoblasts..bed	Jund.EXP031903.STHdhQ7..bed
Rxra.EXP031225.LXRdKO_liver.T0901317.bed	Ptf1a.EXP030597.Neural_Tube..bed	Ebf1.EXP033046.3T3L1..bed	Cebpa.EXP032084.Peritoneal_macrophages_of_C57BL6J.100_ngml_Kdo2-LipidA_1_hr.bed
Ppara.EXP031219.LXRdKO_liver.Control.bed	Spi1.EXP031072.Fetal_liver_precursor_derived_DN2a..bed	Ptf1a.EXP030973.266_6_Pancreatic_Cells..bed	anti-STAT1_santa_cruz_sc-417.EXP000459.Bone_marrow_macrophages..bed
Cebpa.EXP031825.C57BL6J.8_hours_after_partial_hepatectomy.bed	Pou5f1.EXP030812.Embryonic_stem_cells..bed	Pparg.EXP000534.3T3-L1.NULL.bed	Cebpb.EXP032902.BV2.wt_human_Htt_overexpression.bed
Sox2_produced_in-house.EXP030988.ZHBTc4.Tet.bed	TCF3.EXP030868.Telogen_quiescent_hair_follicle_stem_cells_HFSCs..bed	Myod1.EXP010522.C2C12.EqS_2_0pct_7d.bed	Maff.EXP031307.bone_marrow-derived_dendritic_cells.LPS_0_min.bed
Rxra.EXP031222.liver.T0901317.bed	Tet1.EXP000591.embryonic_stem_cells.NULL.bed	Stat5a.EXP000640.3T3-L1_preadipocyte_cell_line.4_hours_of_differentiation.bed	Cebpb.EXP032592.MC3T3-E1_differentiated_for_15_days.ethanol_vehicle.bed
Ar.EXP032180.caput_epididymis.intact.bed	Nanog.EXP031877.ESC..bed	Rela.EXP032921.C57BL6.LPS.bed	Cebpb.EXP032903.BV2.mutant_human_Htt_overexpression.bed
Rxra.EXP031221.liver.Control.bed	Smad3.EXP000850.MC1R20tetMyod114_embryonic_stem_cells.Activin_-Myod1_day_2.bed	Cdx2.EXP032547.ESC_Ainv15_ATCC_SCRC-1029.plusDox_plusFGF.bed	Junb.EXP031534.bone_marrow-derived_macrophages_7th_day_of_differentiation..bed
Yy1.EXP031227.ES-derived_cardiac_progenitor_cells_CPCs..bed	Nanog.EXP031882.ESC.jmjd2c_KD.bed	Cebpb.EXP000633.3T3-L1_preadipocyte_cell_line.day_0_of_differentiation.bed	Jund.EXP031904.STHdhQ111..bed
Rxra.EXP031220.liver.Bexarotene.bed	Spi1.EXP032699.primary_mast_cells..bed	Myod1.EXP030921.fibroblasts..bed	Irf4.EXP032094.resting_mature_peripheral_primary_B_cells.stimulated_for_3_days.bed
Stat5a.EXP000122.CD-1_ML.NULL.bed	Pou5f1.EXP032976.epiblast_like_cells_EpiLC.Activin_A.bed	Msx1.EXP000382.C2C12.NULL.bed	Cebpb.EXP030681.mouse_brown_preadipocytes_WT_Vec_GFP_CEBPbeta_ChIP..bed
Foxa2.EXP000383.liver.NULL.bed	Irf8.EXP032458.dendritic_cells..bed	Cebpb.EXP000634.3T3-L1_preadipocyte_cell_line.2_hours_of_differentiation.bed	Maff.EXP031310.bone_marrow-derived_dendritic_cells.LPS_60_min.bed
Ar.EXP032178.kidney.castratedplustestosterone.bed	Sox9.EXP032505.hair_follicle_stem_cells_HFSCs..bed	Foxa2.EXP030514.ES-derived_definitive_endoderm_cells..bed	anti-NFATc1.EXP032553.NKC_pancreatic_cancer_cells..bed
Foxa1.EXP030887.liver_hepatocytes..bed	ikaros.EXP032480.Pre-pro-B_cell..bed	Pparg.EXP000643.3T3-L1_preadipocyte_cell_line.day_6_of_differentiation.bed	Irf4.EXP032093.resting_mature_peripheral_primary_B_cells.stimulated_for_1_day.bed
anti-GATA4.EXP032274.C57BL6_x_Sv129..bed	anti-Otx2.EXP032979.epiblast_like_cells_EpiLC..bed	Pou3f2.EXP030571.C57BL6_neural_progenitor..bed	Jun.EXP030426.primary_bone_marrow-derived_macrophages.LPS-stimulated.bed
Foxa2.EXP031805.Neuralized_embryoid_bodies.all_trans_retinoic_acid_RA_and_SAG_for_3_days_before_harvested.bed	Olig2.EXP001005.Ainv15_ATCC_SCRC-1029_with_inducible_V5-tagged_Olig2..bed	Pparg.EXP000495.3T3L1_cells.Day_4_of_differentiation.bed	Jund.EXP010561.MEL.None.bed
Foxa2.EXP000905.Liver_tissue.NULL.bed	Clock.EXP032489.Liver..bed	Stat5b.EXP030767.Mammary_tissues..bed	Cebpb.EXP030684.mouse_brown_preadipocytes_MLL4_KO_CEBPbeta_Cre_CEBPbeta_ChIP..bed
Ar.EXP032176.prostate.castratedplustestosterone.bed	Irf8.EXP032460.dendritic_cells..bed	Pparg.EXP000642.3T3-L1_preadipocyte_cell_line.day_2_of_differentiation.bed	Fosl2.EXP031901.STHdhQ7..bed
GR_EXP031991.mouse_whole_liver.Ad-lib_fed.bed	Tfap2a.EXP032182.caput_epididymis.intact.bed	Nanog.EXP000475.Embryonic_stem_cells.NULL.bed	Meis1.EXP032890.Embryonic_fibroblast..bed
Ar.EXP032775.caput_epididymis..bed	Myog.EXP031958.C2C12..bed	anti-NCoR.EXP030958.Bcl6_knockout_primary_bone_marrow-derived_macrophages..bed	Maf.EXP032674.Activated_CD4plus_T_cells_skewed_towards_a_Th17_subset_..bed
GR_Santa_Cruz_Biotechnologies_sc-1004_and_Affinity_BioReagents_PA1-511A.EXP000047.3T3-L1_6hr_of_differentiation.NULL.bed	Nfib.EXP031855.Hair_follicle_stem_cells_HfSCs..bed	Smad1.EXP000419.Erthyroid_Progenitor_G1E.NULL.bed	Fosl2.EXP031902.STHdhQ111..bed
Esr1.EXP032822.liver.10_nM_beta-estradiol_E2.bed	Ctcf.EXP011053.SmIntestine.NULL.bed	Pparg.EXP000493.3T3L1_cells.Day_2_of_differentiation.bed	Maf.EXP032675.Activated_CD4plus_T_cells_skewed_towards_a_Th17_subset_.mir155_KO.bed
Esr1.EXP032819.aorta.10_nM_beta-estradiol_E2.bed	Utf1.EXP030688.mouse_embryonic_stem_cells.Standard_Serum.bed	Tead2.EXP032944.Py2T_breast_cancer_cells..bed	Meis1.EXP032891.Embryonic_fibroblast..bed
Nr1d1.EXP031165.liver..bed	Esr1.EXP032992.uterine_cells.saline_vehicle.bed	Cebpb.EXP000636.3T3-L1_preadipocyte_cell_line.day_2_of_differentiation.bed	Irf4.EXP030761.Th2_polarized_cells..bed
Esr1.EXP032063.7438_cells.Dexamethasone_plus_Estradiol_for_30_minutes.bed	GFP_Abcam_Cambridge_UK.EXP032498.Neural_Retina..bed	Tal1.EXP010942.Megakaryo.NULL.bed	Cebpb.EXP010684.C2C12.EqS_2_0pct_60hr.bed
Foxp3.EXP031698.primary_CD4plus_Tconv_cells..bed	Ascl2.EXP032453.CD4plus_T_cells.Ascl2_vector_transfected.bed	Foxa1.EXP032177.prostate.castratedplustestosterone.bed	Jun.EXP031471.C2C12..bed
GR_sc-1004_from_SantaCruz.EXP031463.AtT-20.DexplusLIF.bed	Spi1.EXP032329.FDCPmix..bed	Cebpb.EXP031959.Primary_dermal_fibroblasts.No_treatment.bed	Fosl1.EXP011098.C2C12.None.bed
GR.EXP032057.mouse_mammary_cells_express_GFP-GR_Cherry-ER_and_Afos_under_a_tet_regulated_promoter.Dexamethasone_for_30_minutes.bed	Spi1.EXP032255.Macrophage.DMSO_7h_Kdo2_Lipid_A_KLA_6h.bed	Pparg.EXP031774.epididymal_white_adipose_tissue-derived_adipocytes.none.bed	Irf4.EXP032291.CD8plus_T_cells.anti-CD3_anti-CD28_and_recombinant_hIL-2.bed
Nr1d2.EXP031166.liver..bed	Pou5f1.EXP000018.ESC.NULL.bed	sc-8635.EXP000022.ESC.NULL.bed	Meis1.EXP032889.Embryonic_fibroblast..bed
GR.EXP032058.mouse_mammary_cells_express_GFP-GR_Cherry-ER_and_Afos_under_a_tet_regulated_promoter.Estradiol_for_30_minutes.bed	Tbx3.EXP031208.heart..bed	Ptf1a.EXP030598.Pancreas..bed	Junb.EXP033031.3T3-L1..bed
Cebpb.EXP032039.liver.veh.bed	Fli1.EXP031691.hemogenic_endothelium.dox.bed	Cebpb.EXP000046.3T3-L1_6hr_of_differentiation.NULL.bed	Jun.EXP033030.3T3-L1..bed
GR.EXP032059.mouse_mammary_cells_express_GFP-GR_Cherry-ER_and_Afos_under_a_tet_regulated_promoter.Dexamethasone_plus_Estradiol_for_30_minutes.bed	Ctcf.EXP031037.Mouse_intestine..bed	Pou5f1.EXP032980.embryonic_stem_cells_ESC..bed	GR.EXP032046.mouse_mammary_cells_express_GFP-GR_and_Cherry-ER_under_a_tet_regulated_promoter.untreated.bed
Stat5a.EXP030768.Mammary_tissues.stat5a-null.bed	Spi1.EXP031529.bone_marrow-derived_macrophages_7th_day_of_differentiation.IFNg_100_ngml_for_2hrs.bed	Mef2d.EXP031872.C2C12..bed
Pax6.EXP031752.ES-derived_neural_progenitor_like_cells..bed	Pax5.EXP030466.mix_C57BL6_and_129..bed	Pax3.EXP030938.primary_myoblasts..bed
cocktail_of_PA-510A_and_PA-511A_from_Affinity_BioReagents_and_sc-1004_from_Santa_Cruz.EXP032038.liver.veh.bed	Myog.EXP010707.C2C12.EqS_2_0pct_60hr.bed	Cdx4.EXP001007.Ainv15_ATCC_SCRC-1029_with_inducible_V5-tagged_Hoxc9.plusDox.bed
cocktail_of_PA-510A_and_PA-511A_from_Affinity_BioReagents_and_sc-1004_from_Santa_Cruz.EXP032040.liver.dex.bed	anti-Otx2.EXP032983.embryonic_stem_cells_ESC.Dox.bed	Esr1.EXP032050.mouse_mammary_cells_express_GFP-GR_and_Cherry-ER_under_a_tet_regulated_promoter.untreated.bed
cocktail_of_PA-510A_and_PA-511A_from_Affinity_BioReagents_and_sc-1004_from_Santa_Cruz.EXP032043.liver.dex_adDN-CEBP.bed	Runx2.EXP032798.MC3T3-E1.100nM_125OH2D3.bed	Smad3.EXP000843.V6_5_embryonic_stem_cells.Activin.bed
GR_sc-1004_from_SantaCruz.EXP031464.AtT-20.Dex.bed	Spi1.EXP032326.FDCPmix..bed	Sox2_produced_in-house.EXP030984.ZHBTc4.control.bed
cocktail_of_PA-510A_and_PA-511A_from_Affinity_BioReagents_and_sc-1004_from_Santa_Cruz.EXP032042.liver.dex_adGFP.bed	Jarid2.EXP000184.Embyonic_stem_cells.NULL.bed	Glucocorticoid_Receptor.EXP030424.primary_bone_marrow-derived_macrophages.Dexamethasone_treated_LPS-stimulated.bed
PR.EXP031195.uterus_epithelium.P4.bed	Erg.EXP030593.Mouse_Prostate..bed	Pparg.EXP000902.Cultured_Adipocytes.NULL.bed
Tead4.EXP031469.Blastocyst_derived_trophoblast_stem_cells..bed	Spi1.EXP031526.bone_marrow-derived_macrophages_7th_day_of_differentiation..bed	Bcl6.EXP000035.primary_bone_marrow-derived_macrophages..bed
Cux2.EXP031263.CD-1_Charles_River_male..bed	Spi1.EXP032242.Macrophage.none.bed	Pparg.EXP031775.inguinal_white_adipous_tissue-derived_adipocytes.none.bed
Trp53.EXP030951.embryonic_stem_ES_cells.untreated.bed	Foxa2.EXP030601.Pancreas..bed	Smad2.EXP000846.V6_5_embryonic_stem_cells.Activin.bed
Tet1.EXP000665.mouse_embryonic_stem_MES_cells.tet1_mut1.bed	Spi1.EXP032096.resting_mature_peripheral_primary_B_cells.stimulated_for_3_days.bed	RD_Systems_MAB2018.EXP030813.Embryonic_stem_cells..bed
Tet1.EXP000666.mouse_embryonic_stem_MES_cells.tet1_mut2.bed	Ctcf.EXP000677.Embryonic_stem_cells.Dnmt13a3b_KO.bed	Cdx2.EXP032397.ZHBTc4-TS_cells..bed
	Spi1.EXP031518.bone_marrow-derived_macrophages_7th_day_of_differentiation.stat1ko.bed	Pparg.EXP032205.3T3-L1.adeno-PU1.bed
	Ctcf.EXP031621.F1_CB_trophoblast_stem_cells..bed	Nr1i2.EXP033037.3T3-L1..bed
	Pparg.EXP030875.3T3-L1_adipocytes.1_M_rosiglitazone__0_1%_DMSO_for_1_hour.bed	Esr1.EXP032051.mouse_mammary_cells_express_GFP-GR_and_Cherry-ER_under_a_tet_regulated_promoter.Dexamethasone_for_30_minutes.bed
	Cebpa.EXP030872.3T3-L1_adipocytes.0_1%_DMSO_Vehicle_for_1_hour.bed	Pparg.EXP031776.brown_adipous_tissue-derived_adipocytes.none.bed
	Vdr.EXP032794.MC3T3-E1.100nM_125OH2D3.bed	Etv6.EXP031753.ES-derived_neural_progenitor_like_cells..bed
	Prdm5.EXP032410.mouse_embryonic_fibroblast..bed	Nanog.EXP000021.ESC.NULL.bed
	Kmt2b.EXP032358.immortalized_brown_preadipocytes..bed	Ncor2.EXP030957.Bcl6_knockout_primary_bone_marrow-derived_macrophages..bed
	Spi1.EXP032331.FDCPmix..bed	Esr1.EXP032054.bed
	T.EXP032913.D3..bed	Zfp57.EXP000268.embryonic_stem_ES_cells.NULL.bed
	anti-Klf4.EXP032729.mESC_J1..bed	Glucocorticoid_Receptor.EXP030423.primary_bone_marrow-derived_macrophages.Dexamethasone_treated_unstimulated.bed
	Tfap2c.EXP032396.ZHBTc4-TS_cells..bed	Esr1.EXP032052.mouse_mammary_cells_express_GFP-GR_and_Cherry-ER_under_a_tet_regulated_promoter.Estradiol_for_30_minutes.bed
	Myod1.EXP031190.P19_cells..bed	Sox6.EXP000148.myotubes_induced_from_wild_type_mouse_fetal_E18_5_primary_myoblasts.NULL.bed
	Utf1.EXP031631.Embryonic_Stem_Cell..bed	Zfp57.EXP000269.embryonic_stem_ES_cells_expressing_HAZFP57.NULL.bed
	Nkx2-5_N-19.EXP031210.heart..bed	GR.EXP032048.mouse_mammary_cells_express_GFP-GR_and_Cherry-ER_under_a_tet_regulated_promoter.Estradiol_for_30_minutes.bed
	Rara.EXP032485.Liver.RA-treatment.bed	Esr1.EXP032055.bed
	Tcf3.EXP000868.double-positive_T_cell.NULL.bed	Myb.EXP000216.Conditional_Myb_transformed_myeloid_cell_line.inactivated_MYB.bed
	anti-Otx2.EXP032978.epiblast_like_cells_EpiLC.Activin_A.bed	Sox2_produced_in-house.EXP030986.ZHBTc4.Tet.bed
	Spi1.EXP031538.BMDM_cells_7th_day_of_differentiation..bed	Rela.EXP030451.3T3-L1.differentiated_TNF.bed
	Fli1.EXP000332.Early_haematopoietic_cell_line_derived_from_ES_cells.NULL.bed	GR.EXP000639.3T3-L1_preadipocyte_cell_line.4_hours_of_differentiation.bed
	Spi1.EXP000841.bone_marrow-derived_macrophages.LXRD_KO.bed	Esr1.EXP032053.mouse_mammary_cells_express_GFP-GR_and_Cherry-ER_under_a_tet_regulated_promoter.Dexamethasone_plus_Estradiol_for_30_minutes.bed
	Tcf3.EXP000866.pre-pro-B_cell.E2A_KO_1h.bed	Myod1.EXP030918.myoblasts..bed
	Meis1.EXP031130.P19_6.all-trans_retinoic_acid_RA.bed	GR.EXP032047.mouse_mammary_cells_express_GFP-GR_and_Cherry-ER_under_a_tet_regulated_promoter.Dexamethasone_for_30_minutes.bed
	Spi1.EXP032095.resting_mature_peripheral_primary_B_cells.stimulated_for_1_day.bed	GR.EXP032049.mouse_mammary_cells_express_GFP-GR_and_Cherry-ER_under_a_tet_regulated_promoter.Dexamethasone_plus_Estradiol_for_30_minutes.bed
	Ncoa2.EXP032905.Prostate..bed
	sox2.EXP032894.D3_Embryonic_Stem_Cells..bed
	Ctcf.EXP010450.CH12.None.bed
	Erg.EXP030589.Mouse_Prostate_Pten-ff_R26-ERGERG..bed
	Ctcf.EXP010468.Lung.NULL.bed
	Ctcf.EXP031032.Bruce4_embryonic_stem_cells..bed
	Pax5.EXP030464.C57BL6..bed
	Ctcf.EXP031029.Mouse_lung..bed
	Srebf1.EXP032718.C57BL6.ZT18.bed
	Erg.EXP030587.Mouse_Prostate_R26-ERGERG..bed
	Kmt2b.EXP032317.immortalized_brown_preadipocytes.D7_of_adipogenesis.bed
	Tbx3.EXP031951.Mouse_embryonic_stem_cells..bed
	anti-Klf4.EXP032727.mESC_J1..bed
	Tfcp2l1.EXP000480.Embryonic_stem_cells.NULL.bed
	Ctcf.EXP010091.Heart.NULL.bed
	Ctcf.EXP010284.Kidney.NULL.bed
	Nanog.EXP031954.Mouse_embryoid_bodies..bed
	Ctcf.EXP031023.Mouse_cortex..bed
	Ctcf.EXP010181.Liver.NULL.bed
	Ctcf.EXP031026.Mouse_heart..bed
	Ctcf.EXP031028.Mouse_liver..bed
	Ctcf.EXP010301.Cortex.NULL.bed
	Ascl1_Abcam_ab74065_lot_830280.EXP032187.Primary_adult_neural_progenitor_cell..bed
	Clock.EXP032488.Liver..bed
	Ctcf.EXP031027.Mouse_kidney..bed
	Ctcf.EXP010612.MEF.NULL.bed
	Spi1.EXP000535.thioglycollate-elicited_peritoneal_macrophages.NULL.bed
	anti-Otx2.EXP032981.embryonic_stem_cells_ESC..bed
	Gata2.EXP031715.Mouse_uterus.P4.bed
	Cebpa.EXP030873.3T3-L1_adipocytes.1_M_rosiglitazone__0_1%_DMSO_for_1_hour.bed
	Ctcf.EXP031031.Mouse_embryonic_fibroblast..bed
	Tbx3.EXP031952.Mouse_embryoid_bodies..bed
	Rxra.EXP032802.MC3T3-E1_differentiated_for_15_days.100nM_125OH2D3.bed
	Tcf3.EXP000867.pre-pro-B_cell.E2A_KO_6h.bed
	Nanog.EXP031953.Mouse_embryonic_stem_cells..bed
	ZNF384_HPA004051.EXP011017.ES-E14.None.bed
	Rxra.EXP000681.F9_embryonal_carcinoma_cells.6hr_ATRA.bed
	Ebf1.EXP031258.Bone_Marrow..bed
	Spi1.EXP031560.Myeloid_progenitor_cells.MSCV-IRF8_transduced.bed
	Tal1.EXP000085.Lin-_bone_marrow_hematopoietic_progenitor_cells.NULL.bed
	Tfap2a.EXP032167.prostate.castratedplustestosterone.bed
	Cebpb.EXP032347.immortalized_brown_preadipocytes..bed
	Foxa2.EXP030605.day_of_pseudopregnancy_2_5_and_3_5_female_mouse_uterus..bed
	Gata1.EXP031251.G1ME..bed
	Ebf1.EXP000188.A-MuLV_pre_B-cells.NULL.bed
	Ebf1.EXP032475.Pro-B_cell..bed
	Ascl1_ab74065.EXP030573.C57BL6_embryonic_fibroblasts.BAM_factors.bed
	Anti-HA.EXP031689.differentiating_murine_hematopoietic_cells.dox.bed
	Rbpjl.EXP030600.Pancreas..bed
	Smad3.EXP000852.MC1R20tetMyod114_embryonic_stem_cells.-Myod1_day_5.bed
	GFP_Abcam_Cambridge_UK.EXP032496.RPE..bed
	Pparg.EXP030809.Brown_Adipose_Tissue..bed
	Olig2.EXP001006.Ainv15_ATCC_SCRC-1029_with_inducible_V5-tagged_Olig2.plusDox.bed
	Nkx3-1.EXP031261.Recombinant_inbred_B6_x_129_Nkx3-1_plus-..bed
	Esr2.EXP032993.uterine_cells.estradiol_250_ngmouse.bed
	Rxra.EXP032801.MC3T3-E1_differentiated_for_15_days.ethanol_vehicle.bed
	Ascl1_ab74065.EXP030566.C57BL6_neural_progenitor.Ascl1.bed
	Tal1.EXP031693.differentiating_murine_hematopoietic_cells..bed
	Atoh1.EXP000331.4_P5_cerebella_pooled.NULL.bed
	Ar.EXP032779.ventral_prostate.specificity_affecting_androgen_receptor_knock-in.bed
	Pparg.EXP030810.Epididymal_White_Adipose_Tissue..bed
	Esr1.EXP031408.uterus.estradiol.bed
	Foxo3-NFL_Brunet_Lab_Greer_et_al__2007_PMID_17900900.EXP032188.Primary_adult_neural_progenitor_cell.LY.bed
	Gata1.EXP011011.MEL.DMSO_2_0pct.bed
	Sox2.EXP031239.embryonic_stem_cells_ESCs..bed
	Cebpa.EXP030889.differentiated_3T3-L1_cells..bed
	Arntl.EXP032491.Liver..bed
	Rxra.EXP000679.F9_embryonal_carcinoma_cells.48hr_ethanol.bed
	Myod1.EXP000856.C2C12_cells.NULL.bed
	Rxra.EXP000682.F9_embryonal_carcinoma_cells.24hr_ATRA.bed
	Rxra.EXP000683.F9_embryonal_carcinoma_cells.48hr_ATRA.bed
	Atf2.EXP033004.3T3-L1..bed
	FLAG_and_HA.EXP000359.mESCs.NULL.bed
	Kmt2b.EXP032359.MyoD-induced_immortalized_brown_preadipocytes..bed
	Pparg.EXP000491.3T3L1_cells.Day_0_of_differentiation.bed
	Sox2_raised_by_ourselves.EXP032395.ZHBTc4-TS_cells..bed
	Arntl.EXP032490.Liver..bed
	Tbx20.EXP000266.adult_whole_heart.NULL.bed
	Trp53.EXP030952.embryonic_stem_ES_cells.adriamycin.bed
	custom_made_against_Esrrb.EXP000485.Embryonic_stem_cells.NULL.bed
	PR.EXP031193.uterus.oil.bed
	Srebf1.EXP032719.C57BL6.ZT22.bed
	Nr5a2.EXP000179.embryonic_stem_cells.NULL.bed
	Trp53.EXP032070.mouse_embryo_fibroblast_MEF.0_2ugml_doxorubicin_for_6h.bed
	anti-Ascl1.EXP032949.ICR..bed
	Hnf4a.EXP032823.colonic_epithelial_cells.water_only.bed
	Esr1.EXP031898.mammary_gland..bed
	Pparg.EXP000494.3T3L1_cells.Day_3_of_differentiation.bed
