# Supplementary material for: Endoplasmic reticulum stress actively suppresses hepatic molecular identity in damaged liver
Source: Mol Syst Biol. 2020 May 14;16(5):e9156. doi: 10.15252/msb.20199156 (PMC7224309; doi:10.15252/msb.20199156)
Supplement: Supplementary file 4 — Table EV3 [file MSB-16-e9156-s004.xls]

## Sheet: Legend
Table EV3
LIVER-ID genes
LIVER-ID genes defining the GSEA Core Enrichment from Fig.3D, i.e. LIVER-ID genes showing lower repression upon ERS in NFIL3 KO mice.
GO terms
GO terms defining additional pathways and liver functions less repressed by ERS in NFIL3 KO compared to WT mice.
BubbleGUM analyses were performed using the ‘‘MousePath_GO_gmt.gmt’’ set of genes from the Gene Set Knowledgebase (GSKB) (Lai et al., 2016)
GO terms identified as repressed by ERS in both WT and NFIL3 KO mice were retrieved (FDR<0.25). Then a comparison between gene expression levels in treated WT and NFIL KO mice was used to define GO terms enriched for genes showing lower repression in NFIL3 KO compared to WT livers.
Genes defining the different GO terms are also provided.

## Sheet: LIVER-ID genes
Rank	Gene Symbol
1	GSTA3
2	EGFR
3	ACSL1
4	CYP3A11
5	ONECUT1
6	ALDH1A1
7	LPIN2
8	ARHGEF26
9	THRSP
10	LPIN1
11	CMAH
12	NR1I2
13	CD302
14	GM4951
15	ABCD3
16	ANGPTL4
17	FMO5
18	UGT2B1
19	CNN3
20	NR1H4
21	NFE2L2
22	CDO1
23	FADS2
24	ADH1
25	FOXA2
26	1600002H07RIK
27	APOC3
28	METTL7A1

## Sheet: GO terms
GO_BP_MM_CARBOHYDRATE_METABOLIC_PROCESS	IEA HEXDC PGM2 GLB1 LCT GLT28D2 GPD1L GCKR FGGY XYLB CHIT1 CHI3L1 4933406M09RIK SIS B4GALT6 4931440L10RIK CHST3 HSPA9 GPD1 IDUA GNPDA1 GYKL1 B4GALT7 LDHB B4GALT5 IDNK CS PARG MAN2B2 HK1 KL ABO HKDC1 GCK FBP2 FBP1 GLB1L2 GLA GLB1L3 GM1110 GANC GFPT2 PYGM 4930568D16RIK 4930402F06RIK GGTA1 MGAT4A UGT8A GAA MAN2A1 UGT1A10 UGT1A9 UGT1A8 UGT1A7C PYGB RPE UGT1A6A UGT1A6B GYK PFKL SLC3A2 MGAT4B UGT1A5 UG…
GO_BP_MM_CHOLESTEROL_BIOSYNTHETIC_PROCESS	IEA LSS PRKAA2 DHCR24 HMGCS1 HMGCS2 TM7SF2 IDI1 NSDHL CFTR NPC1L1 HSD17B7 MVK CYB5R3 DHCR7 HMGCR FDPS EBP PMVK INSIG1 PRKAA1 FDFT1 MVD CYP51 APOA1 INSIG2
GO_BP_MM_CHOLESTEROL_METABOLIC_PROCESS	IEA ANGPTL3 LEPR SOAT2 PCSK9 DHCR24 FDXR LRP5 APOC1 APOE FECH LIPE APOBR NSDHL APP SREBF2 APLP2 CEBPA CYP7B1 APOA2 HNF1A SORL1 LDLRAP1 APOB CLN6 SAA1 ABCA1 STAR LEP HDLBP CYP11A1 CAT PON1 VLDLR CYP27A1 MBTPS1 SREBF1 CUBN SOAT1 MBTPS2 SQLE MTTP CYP46A1 INSIG1 CLN8 CH25H IL4 ABCG1 PCTP TNFSF4 SCAP LRP1 LCAT APOA1 APOC3 APOA4 INSIG2 LDLR LIPC APOF
GO_BP_MM_REGULATION_OF_ACTIN_CYTOSKELETON_ORGANIZATION	ISS GPM6B ILK MYO1F MTOR EFNA5 BAIAP2 CCDC88A EPHA5 FGR HRG MLST8 CDK5R1 VANGL2 ARHGEF19 GRHL3 CELSR1 TSC1 TWF2 EPHA3 PAK1 DLC1 RICTOR FZD10 LRP1 CRK DIXDC1
GO_BP_MM_RESPONSE_TO_STEROID_HORMONE_STIMULUS	IEA UCP3 LOX HSD17B3 HMGB2 TBL1X ADH1 GNRH1 UGT1A1 ACTA1 CPS1 MAOB SERPINA7 CAR2 CCNE1 ARG1 TH IGFBP2 CCND1 SST ACR GC SRD5A2 ABCA2 CYP11A1 CCKAR CAR4 MGEA5 CYP17A1 BCL2 HSD11B2 ASL OXT SPP1 OXTR UCP1
GO_BP_MM_STEROID_METABOLIC_PROCESS	IEA SULT2A1 DHCR24 HSD11B1 SRD5A1 G6PC CYP2D22 CYP2E1 CYP11B2 SULT4A1 SULT1B1 SULT2B1 SRD5A2 SLC37A4 RDH1 HSD17B6 AKR1C6
GO_CC_MM_MICROSOME	IEA SLC27A5 PLG LRAT SOAT2 LSS AADAC LNPEP DHRS9 SNX9 CYP2J6 CYP2J5 CYP8B1 NAT8L DTNA CPD SPCS1 MGST1 SLC7A11 VCP MGST2 RPIA KCNJ8 CPT1A DPM1 CYP3A16 CYP3A41B CYP3A41A CYP3A11 CYP3A25 ADRB2 POMP CYP4F14 KRAS CYP2R1 PARG ALOX5AP ITPR2 DLST SEC11C LMAN1 TMED10 TM7SF2 PPP1R3D CYP2S1 CYP2A4 FBXO2 IRS1 AQP8 FOSL1 CYP2B19 FIBP CYP2A12 CYP2F2 ATP2A1 HSD17B3 CYB5B CYB5 AKT2 ACSL6 IYD ATP1A1 HSD3B7 HMOX2 …
GO_MF_MM_ELECTRON_CARRIER_ACTIVITY	IEA ETFDH PDIA4 NOX3 CYP2J13 CYP2J12 GM10242 CYP2J7-PS CYP2J11 CYP2J8 CYP2J6 CYP2J9 CYP2J5 CYP8B1 CYCS TXN2 PTGIS CYP3A57 CYP3A16 CYP3A41B CYP3A41A CYP3A44 CYP3A11 CYP3A25 CR1L CYP3A59 NDUFS8 CYP4F39 CYP4F17 CYP4F16 CYP24A1 GM9705 CYP4F40 CYP4F15 CYP4F14 TXNL1 CYP4F13 CYP2R1 CYCT FDX1 NOX1 STEAP2 STEAP1 CYP2S1 CYP2B10 CYP2B13 CYP2B9 CYP2A4 STEAP4 CYP2B23 CYP2B19 CYP2G1 CYP2A5 CYP2A22 CYP2A12 CYP2…
GO_MF_MM_HEME_BINDING	IEA TDO2 GUCY1B3 GUCY1A3 CYP2J13 CYP2J12 CYP2J7-PS CYP2J11 CYP2J8 CYP2J6 CYP2J9 CYP2J5 CYP8B1 CYCS HEBP1 NENF PGRMC2 HBB-B2 HBB-B1 HBB-BH2 PTGIS HBB-BH1 HBB-Y CYP3A57 CYP3A16 CYP3A41B CYP3A41A CYP3A44 CYP3A11 CYP3A25 CYP3A59 CYP4F39 CYP4F17 CYP4F16 CYP24A1 GM9705 CYP4F40 CYP4F15 CYP4F14 CYP4F13 CYP2R1 FECH CYCT CYGB MFSD7C CYP2S1 CYP2B10 CYP2B13 CYP2B9 CYP2A4 CYP2B23 CYP2B19 CYP2G1 CYP2A5 CYP2A22…
GO_MF_MM_HYDROLASE_ACTIVITY_HYDROLYZING_O-GLYCOSYL_COMPOUNDS	IEA HEXDC GLB1 LCT CHIT1 CHI3L1 SIS IDUA LDHB MAN2B2 KL GLB1L2 GLA GLB1L3 GM1110 GANC GAA MAN2A1 ABHD10 NAGA GANAB CHID1 MAN2B1 MAN2C1 PHKB LCTL HEXB CTBS OVGP1 CHI3L7 MANBA CHIA CHI3L3 CHI3L4 BC051070 MAN2A2 GBE1 KLB HEXA GLB1L AI464131 PHKA1 PHKA2 GUSB MGAM
GO_MF_MM_IRON_ION_BINDING	IEA TDO2 TET1 NOX3 CYP2J13 CYP2J12 CYP2J7-PS CYP2J11 TMLHE CYP2J8 CYP2J6 CYP2J9 CYP2J5 CYP8B1 CYCS P4HA1 CISD1 CDO1 FTMT SLC11A2 HBB-B2 HBB-B1 HBB-BH2 PTGIS HBB-BH1 HBB-Y CYP3A57 CYP3A16 CYP3A41B CYP3A41A CYP3A44 CYP3A11 CYP3A25 KDM3A CYP3A59 CYP4F39 CYP4F17 CYP4F16 CYP24A1 GM9705 CYP4F40 CYP4F15 CYP4F14 CYP4F13 CYP2R1 FECH 4921501E09RIK CYCT FDX1 NOX1 CYGB STEAP2 JMJD6 P4HA2 STEAP1 CYP2S1 CYP2B1…
GO_MF_MM_OXIDOREDUCTASE_ACTIVITY_ACTING_ON_PAIRED_DONORS_WITH_INCORPORATION_OR_REDUCTION_OF_MOLECULAR_OXYGEN	IEA CYP2J13 CYP2J12 CYP2J7-PS CYP2J11 CYP2J8 CYP2J6 CYP2J9 CYP2J5 CYP8B1 P4HA1 PTGIS CYP3A57 CYP3A16 CYP3A41B CYP3A41A CYP3A44 CYP3A11 CYP3A25 CYP3A59 CYP4F39 CYP4F17 CYP4F16 CYP24A1 GM9705 CYP4F40 CYP4F15 CYP4F14 CYP4F13 CYP2R1 P4HA2 CYP2S1 CYP2B10 CYP2B13 CYP2B9 CYP2A4 CYP2B23 CYP2B19 CYP2G1 CYP2A5 DEGS2 CYP2A22 CYP2A12 CYP2F2 CYP2T4 EGLN2 CYP19A1 CYP2D22 CYP2D11 CYP2D10 CYP2D9 CYP2D12 CYP2D34 …
GO_MF_MM_OXIDOREDUCTASE_ACTIVITY_ACTING_ON_THE_CH-CH_GROUP_OF_DONORS	IEA IVD ACOX3 ACOX1 ACAD8 GCDH SRD5A1 ACADSB ACADL SDHC TECRL SDHA ACOX2 ACADS ACAD11 SRD5A2 COX15 ACAD12 ACAD10 ACOXL ACADVL ACADM ACAD9 TECR SRD5A3
GO_MF_MM_STEROID_BINDING	IEA PGRMC2 NR3C1 ESRRB ESRRA ESR1 UGT1A1 PAQR7 PGR PAQR5 CYP21A1 SHBG AR ATP5O HSD17B10 PGRMC1 SERPINA6 ESR2 PAQR8 NR3C2 HSD11B2 PDIA2 ESRRG GPR30
