# Supplementary material for: Endoplasmic reticulum stress actively suppresses hepatic molecular identity in damaged liver
Source: Mol Syst Biol. 2020 May 14;16(5):e9156. doi: 10.15252/msb.20199156 (PMC7224309; doi:10.15252/msb.20199156)
Supplement: Supplementary file 5 — Table EV4 [file MSB-16-e9156-s005.xls]

## Sheet: Legend
Table EV4
This table provides the list of MUSCLE-ID and UBQ genes used in Appendix Fig.S26

## Sheet: Gene lists
	MUSCLE-ID gene		UBQ gene
	Acta1		Aak1
	Actn2		Actb
	Acvr2b		Actg1
	Agl		Actn4
	Ampd1		Adamts1
	Ano5		Adamts9
	Atp1a2		Adm
	Cacna1s		Adrb2
	Cacng1		Ahnak
	Casq1		Akirin2
	Ckm		Angptl1
	Ckmt2		Arf1
	Ddit4l		Arhgef12
	E2f8		Arhgef2
	Eif4g1		Arid1a
	Esr1		Arid1b
	Fabp3		Arrdc3
	Filip1l		Atf4
	Flnc		Atp1b1
	Fyco1		Atp2b4
	Hnrnpl		Atxn1
	Ip6k3		Bag3
	Itih4		Baz2b
	Klhl31		Bbc3
	Lmod2		Bcl2l1
	Lmod3		Bcl3
	Lrrc30		Bcl6
	Mamstr		Bcl9l
	Mb		Bhlhe40
	Myl1		Bin1
	Myom1		Bmpr2
	Myom2		Brd2
	Myot		Bri3
	Myoz3		Btg2
	Neb		Cd164
	Pacsin3		Cdc42bpa
	Pdgfrb		Cdc42ep4
	Pitx2		Cdk6
	Popdc2		Cdkn1b
	Ppargc1b		Cdkn2c
	Ppp1r3a		Cflar
	Ppp1r3b		Cited2
	Pygm		Cnbp
	Rbm24		Cpeb2
	Rhoq		Cpeb4
	Rnf144b		Cpt1a
	Sema6c		Crim1
	Slc25a4		Ctdsp1
	Stard7		Cxxc5
	Tlr9		Cyr61
	Tnnc2		Ddx3x
	Tnni1		Des
	Tpm3		Dhrs3
	Trdn		Dnajb4
	Trim54		Dr1
	Trim63		Dusp1
	Trpm4		Dusp10
	Ttn		Dusp7
	Txlnb		Ebf1
	Usp2		Eepd1
	Vgll2		Ehd1
	Chmp1b		Epas1
	Csde1		Fank1
	Dmd		Fat4
	Ebf2		Fem1c
	Ebf3		Fosl2
	En1		Foxj2
	Enah		Foxo3
	Fhl3		Fth1
	Fst		Fzd4
	Gapdh		Fzd7
	Ikzf2		Gna11
	Kif13a		Gsk3b
	Lmcd1		Hadh
	Mkrn2		Hdgf
	Osbp		Hes1
	Otud4		Hexim1
	Palmd		Hey2
	Pde4dip		Hipk3
	Pdlim5		Hivep1
	Ppp1r15a		Hivep2
	Prrx1		Hlx
	Pttg1ip		Hnrnpd
	Sh3glb1		Hnrnph1
	Slc41a1		Homer1
	Stim1		Hoxa10
	Stxbp5		Hoxa9
	Tagln2		Hspa1a
	Tmcc2		Hspa8
	Tnk2		Id2
	Uso1		Id3
			Iffo1
			Igfbp5
			Irf2bp2
			Irs1
			Jag1
			Jarid2
			Jph2
			Jun
			Jund
			Kcnj2
			Kdm5b
			Klf7
			Klhl21
			Lamc1
			Limd1
			Lmna
			Lmo4
			Lmod1
			Mafb
			Maml3
			Man1a2
			Man2a1
			Map3k14
			Mat2a
			Mat2b
			Mbnl1
			Mcl1
			Mef2c
			Mef2d
			Meox2
			Mgat1
			Mid1ip1
			Mllt6
			Msl2
			Myl12b
			Mylip
			Nfe2l1
			Nfe2l2
			Nfia
			Nfix
			Nipbl
			Nr1d1
			Nr3c1
			Nr3c2
			Nr4a2
			Osr1
			Pbx1
			Pcbp1
			Pcf11
			Pdgfra
			Pdzrn3
			Pfn2
			Plxnd1
			Pnrc1
			Ppargc1a
			Ppm1l
			Ppp1r15b
			Ppp1r9b
			Prpf4b
			Ptger4
			Ptprg
			Purb
			Qk
			Rabggtb
			Rassf1
			Rbm15
			Rbms3
			Rgmb
			Rhob
			Rhobtb3
			Rprd2
			Scarb2
			Sema6a
			Serbp1
			Sesn1
			Ski
			Slc19a2
			Smad7
			Smarcd3
			Smtn
			Snx18
			Sobp
			Sort1
			Sos1
			Sox4
			Spred2
			Spry1
			Sqstm1
			Srf
			Sssca1
			Stim2
			Tcf4
			Tgfb2
			Tgif1
			Thbd
			Thra
			Tmbim1
			Tnfrsf1a
			Tnrc18
			Tns1
			Tob1
			Tob2
			Tra2b
			Trerf1
			Trib2
			Tsc22d2
			Ttyh2
			Txnip
			Ube2d3
			Ube2h
			Uckl1
			Ugp2
			Usp24
			Usp38
			Vegfa
			Vgll4
			Wdr26
			Wnk1
			Wnt5a
			Zbtb7b
			Zc3h12a
			Zc3h4
			Zcchc2
			Zeb2
			Zfp36l2
			Zmynd8
			Zfp608
