# Supplementary material for: Endoplasmic reticulum stress actively suppresses hepatic molecular identity in damaged liver
Source: Mol Syst Biol. 2020 May 14;16(5):e9156. doi: 10.15252/msb.20199156 (PMC7224309; doi:10.15252/msb.20199156)
Supplement: Supplementary file 6 — Table EV5 [file MSB-16-e9156-s006.xls]

## Sheet: Legend
Table EV5
List of primers used in this study for real-time PCR analyses.

## Sheet: qPCR Primers
	qPCRs to assess gene expression
	Murine genes
	Category	Gene symbol	Common name	Forward primer (5'-3')	Reverse primer (5'-3')	Remarks	Used in Figure 5A
	ERS genes	Atf4	Atf4	GTGGCCAAGCACTTGAAACC	GGAAAAGGCATCCTCCTTGC	/
		Atf6	Atf6	TGGGTTCGGATATCGCTGTG	GGTTCTCTGACACCACCTCG	/
		Ddit3	Chop	CCTAGCTTGGCTGACAGAGG	CTGCTCCTTCTCCTTCATGC	/
		Herpud1	Herpud1	GCTTCCAAAGCAGGAAAAGCGA	TCCCCAGGATGCTGTGTCTGAT	/
		Hsp90b1	Grp94	GACCTTCGGGTTCGTCAGAG	AGCCTTCTCGGCTTTTACCC	/
		Hspa5	Bip	TGCAGCAGGACATCAAGTTC	TACGCCTCAGCAGTCTCCTT	/
		Nfil3	Nfil3	GCTCTTTTGTGGACGAGCAT	ACCGAGGACACCTCTGACAC	/
		Syvn1	Syvn1	CTCATGCCTACTACCTCAAACAC	TGCCCGAAGAACACCTTGC	/
		Xbp1s	Xbp1s	GAGTCCGCAGCAGGTG	GTGTCAGAGTCCATGGGA	/
	LIVER-ID genes	Foxa2	Foxa2	TGCTGGGAGCCGTGAAGATGGAA	TTGCCGGAACCGCCGCCC	LIVER-ID TFs	Ѵ
		Hhex	Hhex	ACCCGAGAGAAAGCGTCTGG	TGTTGCTTTGAGGATTCTCCTGT		Ѵ
		Hlf	Hlf	CATCCCGTCTCCGAACTGTAT	GACTCGGTGTATTGCGGTTTG		Ѵ
		Hnf4a	Hnf4a	GACCATGGGCAATGACACGTCC	TTGCAGCCGTCACAGCTCGA		Ѵ
		Mlxipl	Chrebp	ACCGACGTATCACACACATCTC	GTGGTTGCTTTGCTCACCTT		Ѵ
		Nfic	Nfic	TGGACCTGTACCTGGCCTAC	TCTGTGGTGTCCAGCGTTAT		Ѵ
		Nr0b2	Shp	ACGATCCTCTTCAACCCAGA	AGGGTAGAGGCCATGAGGAG		Ѵ
		Nr1h4	Fxr	CCTGAGAACCCACAGCATTT	GTGTCCATCACTGCACATCC		Ѵ
		Nr1i2	Pxr	TGGAGGGCAGGGGCTGACGGAA	CACAGCCACTGTGGAACACTGCAGGC		Ѵ
		Nr5a2	Lrh1	TGGAAGAGCTATGTCCTGTGTG	TGGTTTTGGACAGTTCGCTTA		Ѵ
		Onecut1	Hnf6	AGCCCTGGAGCAAACTCAAGT	TGCATGTAGAGTTCGACGTTG		Ѵ
		Ppara	Ppara	ATCGCGTACGGCAATGGCTTTA	CAGGCCGATCTCCACAGCAAATTA		Ѵ
		Acmsd	Acmsd	CCAAGCTCTTTCCACAGTTCC	CCTTCGAGGGTATCTGGCAA	LIVER-ID non-TFs	Ѵ
		Acsl1	Acsl1	ATGTGACCTCTCCATGCAGT	TGTCATCTTCAAGGACTGCTG		Ѵ
		Atp11c	Atp11c	GCCTTCCCAGACAGCCCA	TCTTCTCCAGCACACAAACGG
		Cyp3a11	Cyp3a11	TGCTGACAAACAAGCAGGGATGGACCTGG	GTCCCATATCGGTAGAGGAGCACCAAGCTG		Ѵ
		Fmo5	Fmo5	TGACAGTGCGTGTCCTCATGCTGGC	GGCGTTTTCCGGTGGCAGCTCAAGT		Ѵ
		Gsta3	Gsta3	AATAAAACCCAAGCAACTGCTGCCATGGCG	GAGCCACCGGATAGGCTCCATTCTTCCC		Ѵ
		Inhbc	Inhbc	CTGACACAGACCTCTCCAGCA	GAACATGAAGCGGGTCTGCC		Ѵ
		Pank1	Pank1	TCTCCGGCCAAGAAATGCCG	AAACCACGGGAATGGCGG
		Proc	Proc	GCCCATCCTGACCCAGTGTT	AGGAAGCTGTTGGCACGTCT		Ѵ
		Scp2	Scp2	GCTTTGAAATCTCCGCGCCT	CAATGCCTTCTGGCCTGCTT		Ѵ
		Slc40a1	Slc40a1	ATGGATGGGTCCTTACTGTCTGC	TCCCTTTGGATTGTGATCGC
		Ugt2b1	Ugt2b1	TGTTGCAGGTGTTGCTTTTTGAC	GTAGGTCTCCCTAGAACATCACTGT		Ѵ
	Cell type markers	Alb	Alb	GCTACGGCACAGTGCTTGCT	TCCACGAGAGTTGGGGTTGA	Hepatocyte markers
		Krt18	Ck18	ATGCGCCAGTCTGTGGAGAGCGA	GCGCGGATGTCCGCCATGATCTT
		Dcn	Dcn	TCCTCAGGGTGCCTGCTGGG	GGGTGTCCAGCTCGGCAGAA	Stellate cell markers
		Des	Des	GCCCGCCATCTGCGCGAGT	TGCTCGGGGCTGGTTTCTCGGAAG
		Cd68	Cd68	GCTTATAGCCCAAGGAACAGAG	CTGTAGGTGTCATCGTGAAGGA	Kupffer cell markers
		Lyz2	Lyz	CAATGTGCAAAGAGGGTGGTG	TAGAGGGGAAATCGAGGGAATG
		Cdh5	Vecad	TCATCAAACCCACGAAGTCCC	GGGTCTGTGGCCTCAATGTA	Endothelial cell markers
		Stab1	Stab1	CTGCAATCACTGTCCCCACA	ACCGTACCGTCTGCCCTC
	Housekeeping genes	Hprt	Hprt	Taqman assay (ref Mm00446968_m1)		Normalizer in the sepsisCLP design
		Ppia	Cyclo	GCATACGGGTCCTGGCATCTTGTCC	ATGGTGATCTTCTTGCTGGTCTTGC	Normalizer in all the other experiments	Ѵ
		Rps28	Rps28	GGTTCGCAGGGACAGTGC	TAACGCAACCTTCGAGCTTC	Measured in Figure S21C
	Other genes	Brd4	Brd4	CGGGCCGCCCAACAAGAT	ATTCAGTGGTCACAGCCTGGT	/
		Klf9	Klf9	GGAAACACGCCTCCGAAAAG	GAAAGGGCCGTTCACCTGTA	/
		Dbp	Dbp	AATGACCTTTGAACCTGATCCCGCT	GCTCCAGTACTTCTCATCCTTCTGT	PAR-bZIP members
		Tef	Tef	TTCCCTCTGGTCCTGAAGAAGC	TCCCAGATGGGTGGCATGAG
	Human genes
	Category	Gene symbol	Common name	Forward primer (5'-3')	Reverse primer (5'-3')
	ERS genes	ATF4	ATF4	TCAAACCTCATGGGTTCTCC	GTGTCATCCAACGTGGTCAG
		ATF6	ATF6	CAATTGGAAGCAGCAAATGA	ACCGAGGAGACGAGACTGAA
		DDIT3	CHOP	GAACCAGGAAACGGAAACAGA	TCTCCTTCATGCGCTGCTT
		HSPA5	BIP	TAGCGTATGGTGCTGCTGTC	TTTGTCAGGGGTCTTTCACC
		NFIL3	NFIL3	Taqman assay (ref Hs00705412_s1)
		XBP1s	XBP1s	GCTGAGTCCGCAGCAGGTG	GTCCAGAATGCCCAACAGGAT
	LIVER-ID TFs	FOXA2	FOXA2	CCGACTGGAGCAGCTACTATG	TACGTGTTCATGCCGTTCAT
		HLF	HLF	CCACCTTTATCCCGCCTCCC	ACTAAATGCGTCTTCGTGGTGA
		HNF4A	HNF4A	GACCATGGGCAATGACACGTCC	TTGCAGCCGTCACAGCTCGA
		NR0B2	SHP	CTGGAGCCTGGAGCTTAGCC	GCACCAGGGTTCCAGGACTT
		NR1H4	FXR	CCAACCTGGGTTTCTACCC	CACACAGCTCATCCCCTTT
		NR1I2	PXR	ACCTTTGACACTACCTTCTCCCAT	CGCAGCCACTGCTAAGCA
		NR5A2	LRH1	GAGAAAGCGTTGTCCTTACTGTCG	GTCCATTGGCTCGGATGAGG
		ONECUT1	HNF6	TTAGCAGCATGCAAAAGGAAAGAAC	AACCTGGGCTTTTTGGGTGTG
	Housekeeping gene	RNA18S5	18S	Taqman assay (ref Hs03928985_g1)
	Other genes	DBP	DBP	CGGAGGAGCAGAAGGATGAGA	CTGGTTCTCCTTGAGCCGCC
		TEF	TEF	GGCCAGAGAAGAGAACAGATAAGG	TCTTGTCCCAGATGGGTGGC
	ChIP-qPCRs
	Category	Gene symbol	Common name	Location	Forward primer (5'-3')	Reverse primer (5'-3')	Used in Figure 4A
	ERS genes	Atf4	Atf4	Promoter	TAGGACGCGAGGACAAGCTG	GCTCGGGTTGCACAAGATGG	Ѵ
		Atf6	Atf6	Promoter	CCAGGACAGAAGCCCAGAGG	GTGACAGGTGTGGACGACCC	Ѵ
		Ddit3	Chop	Promoter	GACCCAGTCCAGGGCAATCA	GCCTCCTGCCTCTAGCTGTC	Ѵ
		Herpud1	Herpud1	Promoter	CGGGACTCAGGATGACGCAA	GTGTCCAACGTGGCCCAATC	Ѵ
		Hsp90b1	Grp94	Promoter	GGGACGGGAAACACGAACTC	TGGACAGTTCCGATTGGCGG	Ѵ
		Hspa5	Bip	Promoter	AATCAGCGGCCTCCAACGA	TCAGTGTTGTCTCGGCCAGT	Ѵ
		Nfil3	Nfil3	Promoter	GCGCTTGCCCAAATACGGAA	ATCATTCGAGCCCAGGTCCC	Ѵ
		Syvn1	Syvn1	Promoter	CACTCTGCCTACAGACCCTAGC	GTGGCTACCGCCGATTGGTT	Ѵ
	LIVER-ID TFs	Hlf	Hlf	Promoter	GCTGCTGCTCTCATCGTCCA	GCAGGAAGGCTGGTGACAGA	Ѵ
		Hlf	Hlf	Enhancer	GCGATAGCAAGGCACGGGAT	TGTTAGGAGGTTAGGGGCGG	Ѵ
		Hnf4a	Hnf4a	Promoter	AACAGCCAAATCCTCGTGGC	CTGTGGGGAGGGGTAGGAGT	Ѵ
		Hnf4a	Hnf4a	Enhancer	AAGACCCAGCGTGAGGCATT	CCGCCTCACTACTCCCCTTG	Ѵ
		Hnf4a	Hnf4a	Enhancer	TTCGGGTAGGTGTGGACGGT	TCCAAATGGGCAAAAGGGCATC	Ѵ
		Nr0b2	Shp	Promoter	GCAGTCCCAGGCACTGGCTGGTTGA	GCCTGGATGCCCTTTATCGGATGAC	Ѵ
		Nr0b2	Shp	Enhancer	ACATGCTAATGAAGCTGGTGACG	TCAAGTCCCCGTTGTTGACCT	Ѵ
		Nr5a2	Lrh1	Promoter	CCCACAGCCTGGCAGAAGT	TGGGGTAGGGGCAGTTTCTC	Ѵ
		Nr5a2	Lrh1	Enhancer	GAAGCAGAGCTGGCTGTTGG	ATTGGTGCTCCTGTGCCAGA	Ѵ
		Onecut1	Hnf6	Promoter	TACCACAAGGACGTGGCTGG	CCGGGATGAGCATAGTGGGG	Ѵ
	Neg controls	Region on chromosome 2 with no active transcription			ACCAAAACCCACAAATTCCA	CTGCTCCTGCTGTCTCTCCT	Ѵ
		Region on chromosome 15 with no active transcription			TGGTAGCCTCAGGAGCTTGC	ATCCAAGATGGGACCAAGCTG	Ѵ
