# Supplementary material for: Endoplasmic reticulum stress actively suppresses hepatic molecular identity in damaged liver
Source: Mol Syst Biol. 2020 May 14;16(5):e9156. doi: 10.15252/msb.20199156 (PMC7224309; doi:10.15252/msb.20199156)
Supplement: Supplementary file 7 — Table EV6 [file MSB-16-e9156-s007.xls]

## Sheet: Legend
Table EV6
List of functional genomic data
List and detailed information for transcriptomic and functional genomic data used in this study.
Mouse models of liver injury
Details regarding the different mouse models of liver injury analyzed in this study.

## Sheet: List of functional genomic data
Transcriptomic data used in this study
Tissue		Details	Data accession number	Publication
Multiple mouse tissues		Liver, skeletal muscle and control tissues (brown adipose tissue, cerebellum, cerebral cortex, heart, kidney, olfactory bulb, pancreas, small instestine, spleen, testis, white adipose tissue)	BioGPS – MOE430 atlas (http://biogps.org/#goto=welcome) - GSE10246	Wu C et al. BioGPS: an extensible and customizable portal for querying and organizing gene annotation resources. Genome Biol 2009; Lattin JE et al. Expression analysis of G Protein-Coupled Receptors in mouse macrophages. Immunome Res 2008
Livers from mice treated with tunicamycin		IP injection of 1 µg/g tunicamycin and liver collection after 8h or 34h in WT or Atf6 KO mice	GSE48939	Arensdorf A et al. Temporal clustering of gene expression links the metabolic transcription factor HNF4α to the ER stress-dependent gene regulatory network. Front Genet 2013
Mouse livers during different differentiation stages		14 time points across the C57/B6 mouse liver development, which include E11.5 (embryonic day 11.5), E12.5, E13.5, E14.5, E15.5, E16.5, E17.5, E18.5, Day0 (the day of birth), Day3, Day7, Day14, Day21, and normal adult liver	GSE13149	Li T et al. Multi-stage analysis of gene expression and transcription regulation in C57/B6 mouse liver development. Genomics 2009
Hepatobiliary single-cell transcriptomes across different timepoints of hepatobiliary lineage development		447 hepatobiliary single-cell transcriptomes across 7 timepoints of hepatobiliary lineage development, including E10.5, E11.5, 12.5, E13.5, E14.5, E15.5, and E17.5	GSE90047	Yang L et al. A single-cell transcriptomic analysis reveals precise pathways and regulatory mechanisms underlying hepatoblast differentiation. Hepatology 2017
Livers from septic mice		IP injection with 8 × 108 CFU of live E. coli (DH5α) bacteria and liver collection after 16h, bacterial injection model of septic shock (sepsisBIM)	GSE121847	Paumelle R et al. Hepatic PPARα is critical in the metabolic adaptation to sepsis. J Hepatol 2019
Mouse livers at different stages of repair/regeneration after partial hepatectomy (PHx)		Control livers (0h) or livers obtained 4,10,48h and 1 week after PHx	GSE95135	Rib L et al. Cycles of gene expression and genome response during mammalian tissue regeneration. Epigenetics Chromatin 2018
Livers from HNF4A KO mice subjected to PHx		Livers from WT or hepatocyte-specific HNF4A KO mice 5 days after PHx	Data provided by the authors	Huck I et al. Hepatocyte Nuclear Factor 4 Alpha Activation Is Essential for Termination of Liver Regeneration in Mice. Hepatology 2019
Mouse livers in the fasted or fed state		Livers from ZT10 unfed and ZT14 fed mice were used	GSE119713	Kalvisa A et al. Insulin signaling and reduced glucocorticoid receptor activity attenuate postprandial gene expression in liver. PLoS Biol 2018
Mouse livers in the fasted or fed state		Livers from ZT10 unfed and ZT14 fed mice were used (RNA-seq on total RNA from WT mice)	GSE98041	Benegiamo G et al. The RNA-Binding Protein NONO Coordinates Hepatic Adaptation to Feeding. Cell Metab 2018
Mouse primary hepatocytes treated with thapsigargin		1 µM thapsigargin for 4h	GSE122508	Present study
Livers from NFIL3 KO mice treated with tunicamycin		IP injection of 1 µg/g tunicamycin and liver collection after 8h	GSE122508	Present study
Skeletal muscles from mice treated with tunicamycin		IM injection of 30 µg tunicamycin and muscle collection after 24h	GSE122508	Present study
Livers from mice exposed to an overdose of acetaminophen		Single administration of high dose (300 mg/kg i.p.), livers collected 6h after drug exposure	GSE17649	Liu HH et al. An integrative genomic analysis identifies Bhmt2 as a diet-dependent genetic factor protecting against acetaminophen-induced liver toxicity. Genome Res 2010
Livers from mice exposed to the hepatotoxic drug CCL4		s.c. injection of increasing doses of CCL4 (0.1 ml/kg of a 2-8% solution) for 8 weeks	GSE141821	Lefebvre P et al. Interspecies NASH disease activity whole-genome profiling identifies a fibrogenic role of PPARα-regulated dermatopontin. JCI Insight 2017
Livers from mice under MCD-HF		Methionine and choline-deficient (MCD) + high fat (HF) diet for 8 weeks	GSE35961	Kita Y et al. Metformin prevents and reverses inflammation in a non-diabetic mouse model of nonalcoholic steatohepatitis. PLoS One 2012
Mouse liver ChIP-seq of transcriptional regulators used in this study
MGI Symbol	Common name	Full name	Data accession number	Publication
ARNTL	BMAL1	aryl hydrocarbon receptor nuclear translocator-like	GSE39977	Koike N et al. Transcriptional architecture and chromatin landscape of the core circadian clock in mammals. Science 2012
BRD4	BRD4	bromodomain containing 4	GSE104129	Kim Y et al. Rev-erbα dynamically modulates chromatin looping to control circadian gene transcription. Science 2018
CBX5	HP1	chromobox 5	GSE26729	Li Z et al. The Nucleosome Map of the Mammalian Liver. Nat Struct Mol Biol 2011
CEBPA	CEBPA	CCAAT/enhancer binding protein (C/EBP), alpha	E-MTAB-941	Faure AJ et al. Cohesin regulates tissue-specific expression by stabilizing highly occupied cis-regulatory modules. Genome Res 2012
CEBPB	CEBPB	CCAAT/enhancer binding protein (C/EBP), beta	GSE45674	Everett LJ et al. Integrative genomic analysis of CREB defines a critical role for transcription factor networks in mediating the fed/fasted switch in liver. BMC Genomics 2013
CLOCK	CLOCK	circadian locomotor output cycles kaput	GSE26729	Koike N et al. Transcriptional architecture and chromatin landscape of the core circadian clock in mammals. Science 2012
CREB1	CREB	cAMP responsive element binding protein 1	GSE45674	Everett LJ et al. Integrative genomic analysis of CREB defines a critical role for transcription factor networks in mediating the fed/fasted switch in liver. BMC Genomics 2013
CREBBP	CBP	CREB binding protein	E-MTAB-941	Faure AJ et al. Cohesin regulates tissue-specific expression by stabilizing highly occupied cis-regulatory modules. Genome Res 2012
CRY1	CRY1	cryptochrome 1	GSE26729	Koike N et al. Transcriptional architecture and chromatin landscape of the core circadian clock in mammals. Science 2012
CRY2	CRY2	cryptochrome 2	GSE26729	Koike N et al. Transcriptional architecture and chromatin landscape of the core circadian clock in mammals. Science 2012
CTCF	CTCF	CCCTC-binding factor	E-MTAB-941	Faure AJ et al. Cohesin regulates tissue-specific expression by stabilizing highly occupied cis-regulatory modules. Genome Res 2012
E2F4	E2F4	E2F transcription factor 4	GSE17067	MacIsaac KD et al. A quantitative model of transcriptional regulation reveals the influence of binding location on expression. PLoS Comput Biol 2010
EP300	P300	E1A binding protein p300	E-MTAB-941	Faure AJ et al. Cohesin regulates tissue-specific expression by stabilizing highly occupied cis-regulatory modules. Genome Res 2012
ESRRA	ERRA	estrogen related receptor, alpha	GSE43638	Chaveroux C et al. Molecular and genetic crosstalks between mTOR and ERRa are key determinants of rapamycin-induced nonalcoholic fatty liver. Cell Metab 2013
FOXA1	FOXA1	forkhead box A1	E-MTAB-941	Faure AJ et al. Cohesin regulates tissue-specific expression by stabilizing highly occupied cis-regulatory modules. Genome Res 2012
FOXA2	FOXA2	forkhead box A2	E-MTAB-941	Faure AJ et al. Cohesin regulates tissue-specific expression by stabilizing highly occupied cis-regulatory modules. Genome Res 2012
GABPA	GABPA	GA repeat binding protein, alpha	E-MTAB-941	Faure AJ et al. Cohesin regulates tissue-specific expression by stabilizing highly occupied cis-regulatory modules. Genome Res 2012
GATA4	GATA4	GATA binding protein 4	GSE49132	Zheng R et al. Function of GATA Factors in the Adult Mouse Liver PLoS ONE 2013
HDAC3	HDAC3	histone deacetylase 3	GSE26345	Feng D et al. A circadian rhythm orchestrated by histone deacetylase 3 controls hepatic lipid metabolism. Science 2011
HNF1A	HNF1A	HNF1 homeobox A	E-MTAB-941	Faure AJ et al. Cohesin regulates tissue-specific expression by stabilizing highly occupied cis-regulatory modules. Genome Res 2012
HNF4A	HNF4A	hepatic nuclear factor 4, alpha	E-MTAB-941	Faure AJ et al. Cohesin regulates tissue-specific expression by stabilizing highly occupied cis-regulatory modules. Genome Res 2012
MTOR	MTOR	mechanistic target of rapamycin	GSE43638	Chaveroux C et al. Molecular and genetic crosstalks between mTOR and ERRa are key determinants of rapamycin-induced nonalcoholic fatty liver. Cell Metab 2013
NCOR1	NCOR	nuclear receptor co-repressor 1	GSE26345	Feng D et al. A circadian rhythm orchestrated by histone deacetylase 3 controls hepatic lipid metabolism. Science 2011
NCOR2	SMRT	nuclear receptor co-repressor 2	GSE51045	Sun Z et al. Deacetylase-independent function of HDAC3 in transcription and metabolism requires nuclear receptor corepressor. Mol Cell 2013
NFIL3	E4BP4	nuclear factor, interleukin 3, regulated	GSE59486	Fang B et al. Circadian enhancers coordinate multiple phases of rhythmic gene transcription in vivo. Cell 2014
NPAS2	NPAS2	neuronal PAS domain protein 2	GSE26729	Koike N et al. Transcriptional architecture and chromatin landscape of the core circadian clock in mammals. Science 2012
NR1D1	REVERBA	nuclear receptor subfamily 1, group D, member 1 (Nuclear Receptor Rev-ErbA-Alpha)	GSE26345	Feng D et al. A circadian rhythm orchestrated by histone deacetylase 3 controls hepatic lipid metabolism. Science 2011
NR1D2	REVERBB	nuclear receptor subfamily 1, group D, member 2 (Nuclear Receptor Rev-ErbA-Beta)	GSE36375	Bugge A et al. Rev-erba and Rev-erbb coordinately protect the circadian clock and normal metabolic function. Genes Dev 2012
NR1H3	LXR	nuclear receptor subfamily 1, group H, member 3 (liver X receptor)	GSE35262	Boergesen M et al. Genome-Wide Profiling of Liver X Receptor, Retinoid X Receptor, and Peroxisome Proliferator-Activated Receptor A in Mouse Liver Reveals Extensive Sharing of Binding Sites. Mol Cell Biol 2012
NR1H4	FXR	nuclear receptor subfamily 1, group H, member 4 (farnesoid X receptor)	GSE87866	Lien F et al. Metformin interferes with bile acid homeostasis through AMPK-FXR crosstalk. J Clin Invest 2014
NR3C1	GR	nuclear receptor subfamily 3, group C, member 1 (glucocorticoid receptor)	GSE45674	Everett LJ et al. Integrative genomic analysis of CREB defines a critical role for transcription factor networks in mediating the fed/fasted switch in liver. BMC Genomics 2013
NR5A2	LRH1	nuclear receptor subfamily 5, group A, member 2 (liver receptor homologue)	https://cbcl.ics.uci.edu/public_data//	Chong HK et al. Genome-wide analysis of hepatic LRH-1 reveals a promoter binding preference and suggests a role in regulating genes of lipid metabolism in concert with FXR. BMC Genomics 2012
ONECUT1	HNF6	one cut domain, family member 1	E-MTAB-941	Faure AJ et al. Cohesin regulates tissue-specific expression by stabilizing highly occupied cis-regulatory modules. Genome Res 2012
PER1	PER1	period circadian clock 1	GSE26729	Koike N et al. Transcriptional architecture and chromatin landscape of the core circadian clock in mammals. Science 2012
PER2	PER2	period circadian clock 2	GSE26729	Koike N et al. Transcriptional architecture and chromatin landscape of the core circadian clock in mammals. Science 2012
PKNOX1	PREP1	Pbx/knotted 1 homeobox	E-MTAB-941	Faure AJ et al. Cohesin regulates tissue-specific expression by stabilizing highly occupied cis-regulatory modules. Genome Res 2012
POLR2B	POLR2B	polymerase (RNA) II (DNA directed) polypeptide B	GSE48375	Gilardi F et al. Genome-Wide Analysis of SREBP1 Activity around the Clock Reveals Its Combined Dependency on Nutrient and Circadian Signals. PLoS Genet 2014
PPARA	PPARA	peroxisome proliferator activated receptor alpha	GSE35262	Boergesen M et al. Genome-Wide Profiling of Liver X Receptor, Retinoid X Receptor, and Peroxisome Proliferator-Activated Receptor A in Mouse Liver Reveals Extensive Sharing of Binding Sites. Mol Cell Biol 2012
RAD21	RAD21	RAD21 cohesin complex component	E-MTAB-941	Faure AJ et al. Cohesin regulates tissue-specific expression by stabilizing highly occupied cis-regulatory modules. Genome Res 2012
RARA	RARA	retinoic acid receptor, alpha	GSE46762	He Y et al. The role of retinoic acid in hepatic lipid homeostasis defined by genomic binding and transcriptome profiling. BMC Genomics 2013
RARB	RARB	retinoic acid receptor, beta	GSE53736	He Y et al. Biological functional annotation of retinoic acid alpha and beta in mouse liver based on genome-wide binding. Am J Physiol Gastrointest Liver Physiol 2014
REST	NRSF-REST	RE1-silencing transcription factor	E-MTAB-941	Faure AJ et al. Cohesin regulates tissue-specific expression by stabilizing highly occupied cis-regulatory modules. Genome Res 2012
RORA	RORA	RAR-related orphan receptor alpha	GSE59486	Fang B et al. Circadian enhancers coordinate multiple phases of rhythmic gene transcription in vivo. Cell 2014
RXRA	RXRA	retinoid X receptor, alpha	GSE53736	He Y et al. Biological functional annotation of retinoic acid alpha and beta in mouse liver based on genome-wide binding. Am J Physiol Gastrointest Liver Physiol 2014
SREBF1	SREBP1	sterol regulatory element binding transcription factor 1	GSE48375	Gilardi F et al. Genome-Wide Analysis of SREBP1 Activity around the Clock Reveals Its Combined Dependency on Nutrient and Circadian Signals. PLoS Genet 2014
SREBF2	SREBP2	sterol regulatory element binding transcription factor 2	GSE28082	Seo YK et al. Genome-wide localization of SREBP-2 in hepatic chromatin predicts a role in autophagy. Cell Metab 2011
STAG1	STAG1	stromal antigen 1	E-MTAB-941	Faure AJ et al. Cohesin regulates tissue-specific expression by stabilizing highly occupied cis-regulatory modules. Genome Res 2012
STAG2	STAG2	stromal antigen 2	E-MTAB-941	Faure AJ et al. Cohesin regulates tissue-specific expression by stabilizing highly occupied cis-regulatory modules. Genome Res 2012
USF1	USF1	upstream transcription factor 1	GSE44609	Shimomura K et al. Usf1, a suppressor of the circadian Clock mutant, reveals the nature of the DNA-binding of the CLOCK:BMAL1 complex in mice. Elife 2013
Chromatin-related ChIP-seq data used in this study
Regulatory factor		Details	Data accession	Publication
H3K4me3		Mouse liver and control tissues (brown adipose tissue, cerebellum, cortical plate, heart, kidney, olfactory bulb, placenta, small instestine, spleen, testis)	ENCODE (http://www.mouseencode.org/) - GSE29184 - as processed in Table EV1	Shen Y et al. A map of the cis-regulatory sequences in the mouse genome. Nature 2012
H3K4me3		Human skeletal muscle and control tissues (adipose nuclei, brain anterior caudate, brain inferior temporal lobe, colonic mucosa, duodenum mucosa, kidney, liver, pancreatic islets, rectal smooth muscle, stomach smooth muscle)	ROADMAP (http://www.roadmapepigenomics.org/data/) - as processed in Table EV4	Chen K et al. Broad H3K4me3 is associated with increased transcription elongation and enhancer activity at tumor-suppressor genes. Nat Genet 2015
H3K36me3		Mouse liver	ENCODE (http://www.mouseencode.org/) - GSE31039	Yue F et al. A comparative encyclopedia of DNA elements in the mouse genome. Nature 2014
H3K27ac		Mouse primary hepatocytes subjected to inflammation (combination of 10 ng/mL IL-1β and 10 ng/mL IL-6 for 2h)	GSE96770 - Lifted to mm10 using Galaxy Liftover tool	Goldstein I et al. Synergistic gene expression during the acute phase response is characterized by transcription factor assisted loading. Nat Commun 2017
H3K27ac		Hepatocytes vs non-hepatocytes isolated from Alb-NuTRAP mice	GSE92590	Roh H et al. Simultaneous Transcriptional and Epigenomic Profiling from Specific Cell Types within Heterogeneous Tissues In Vivo. Cell Rep 2017
H3K27ac		Mouse primary hepatocytes subjected to ER stress (1 µM thapsigargin for 4h)	GSE122508	Present study
Additional ChIP-seq data used in this study
Tissue		Details	Data accession	Publication
Multiple mouse tissues and murine cell lines		657 datasets of transcriptional regulators (listed in Table EV2)	GTRD (http://gtrd.biouml.org/)	Yevshin I et al. GTRD: a database of transcription factor binding sites identified by ChIP-seq experiments. Nucleic Acids Res 2017

## Sheet: Mouse models of liver injury
Tissue	Details	Type of injury	Data accession number	Publication
ERS	Tunicamycin	Acute	GSE48939	Arensdorf A et al. Temporal clustering of gene expression links the metabolic transcription factor HNF4α to the ER stress-dependent gene regulatory network. Front Genet 2013
PHx	Liver partial hepatectomy - Model of liver resection	Acute	GSE95135	Rib L et al. Cycles of gene expression and genome response during mammalian tissue regeneration. Epigenetics Chromatin 2018
SepsisBIM	Model of sepsis	Acute	GSE121847	Paumelle R et al. Hepatic PPARα is critical in the metabolic adaptation to sepsis. J Hepatol 2019
APAP	Acetaminophen overdose - Model of drug-induced liver injury	Acute	GSE17649	Liu HH et al. An integrative genomic analysis identifies Bhmt2 as a diet-dependent genetic factor protecting against acetaminophen-induced liver toxicity. Genome Res 2010
CCL4	Carbon tetrachloride hepatotoxicity - Model of drug-induced liver injury	Chronic	GSE141821	Lefebvre P et al. Interspecies NASH disease activity whole-genome profiling identifies a fibrogenic role of PPARα-regulated dermatopontin. JCI Insight 2017
MCD-HF	Methionine-choline deficient diet with high fat - Model of NASH/fibrosis	Chronic	GSE35961	Kita Y et al. Metformin prevents and reverses inflammation in a non-diabetic mouse model of nonalcoholic steatohepatitis. PLoS One 2012
