# Supplementary material for: Endoplasmic reticulum stress actively suppresses hepatic molecular identity in damaged liver
Source: Mol Syst Biol. 2020 May 14;16(5):e9156. doi: 10.15252/msb.20199156 (PMC7224309; doi:10.15252/msb.20199156)
Supplement: Supplementary file 8 — Dataset EV1 [file MSB-16-e9156-s008.zip]

Archive with 2 entries (2 files):
- Dataset_EV1.bed
- README_Dataset_EV1.txt
