# Supplementary material for: Endoplasmic reticulum stress actively suppresses hepatic molecular identity in damaged liver
Source: Mol Syst Biol. 2020 May 14;16(5):e9156. doi: 10.15252/msb.20199156 (PMC7224309; doi:10.15252/msb.20199156)
Supplement: Supplementary file 8 — Dataset EV1 [file MSB-16-e9156-s008.zip › Dataset_EV1.bed]

chr1	4856968	4860002	UP1
chr1	4861006	4861696	UP2
chr1	5082857	5085808	UP3
chr1	6969485	6970474	UP4
chr1	7396864	7398584	UP5
chr1	9745500	9748975	UP6
chr1	9947001	9948584	UP7
chr1	9985440	9986603	UP8
chr1	10098894	10100557	UP9
chr1	13301145	13308851	UP10
chr1	13311950	13313413	UP11
chr1	13323511	13324119	UP12
chr1	13587946	13590266	UP13
chr1	13615550	13616393	UP14
chr1	13638230	13648201	UP15
chr1	13655561	13661781	UP16
chr1	13668080	13671013	UP17
chr1	13873136	13874764	UP18
chr1	13878682	13879334	UP19
chr1	14359608	14359841	UP20
chr1	14484203	14485388	UP21
chr1	14858058	14859483	UP22
chr1	15069643	15071141	UP23
chr1	15179418	15180473	UP24
chr1	16103691	16106556	UP25
chr1	16113339	16113966	UP26
chr1	16206678	16207937	UP27
chr1	16518739	16519515	UP28
chr1	16618266	16619349	UP29
chr1	16696517	16697192	UP30
chr1	21239436	21249928	UP31
chr1	23267746	23272541	UP32
chr1	24096747	24101010	UP33
chr1	24107021	24109785	UP34
chr1	24677526	24680152	UP35
chr1	31050022	31051441	UP36
chr1	33732559	33735346	UP37
chr1	33989468	33990371	UP38
chr1	34005389	34007596	UP39
chr1	34103030	34104557	UP40
chr1	36243115	36244301	UP41
chr1	36325323	36326956	UP42
chr1	36708672	36710360	UP43
chr1	36874191	36875644	UP44
chr1	36938413	36940480	UP45
chr1	37428719	37430819	UP46
chr1	38011665	38013677	UP47
chr1	38025663	38026243	UP48
chr1	38108077	38111231	UP49
chr1	38123586	38125299	UP50
chr1	39514550	39516248	UP51
chr1	39548192	39549247	UP52
chr1	40224417	40231392	UP53
chr1	40242706	40243929	UP54
chr1	40846753	40848585	UP55
chr1	40849479	40849775	UP56
chr1	43168259	43170235	UP57
chr1	43826804	43828354	UP58
chr1	43968922	43971044	UP59
chr1	44117971	44120422	UP60
chr1	45794910	45796184	UP61
chr1	45872140	45874309	UP62
chr1	45903633	45905644	UP63
chr1	46407973	46408992	UP64
chr1	51064648	51066317	UP65
chr1	51243563	51243983	UP66
chr1	51525164	51526822	UP67
chr1	52427845	52428067	UP68
chr1	53352401	53352689	UP69
chr1	55079306	55081456	UP70
chr1	55085743	55092186	UP71
chr1	55130188	55134000	UP72
chr1	56539753	56540597	UP73
chr1	56545847	56546170	UP74
chr1	57844520	57846509	UP75
chr1	58140780	58141919	UP76
chr1	58142908	58146126	UP77
chr1	58358969	58360151	UP78
chr1	58504472	58505561	UP79
chr1	58609965	58611876	UP80
chr1	58969933	58971357	UP81
chr1	59684485	59686492	UP82
chr1	60342454	60344102	UP83
chr1	60824148	60828359	UP84
chr1	60859345	60860776	UP85
chr1	62719847	62722389	UP86
chr1	63176140	63178434	UP87
chr1	64814450	64814746	UP88
chr1	64932532	64933863	UP89
chr1	65112159	65113475	UP90
chr1	65117484	65119356	UP91
chr1	65168037	65171006	UP92
chr1	67139370	67140944	UP93
chr1	67144657	67146309	UP94
chr1	67176652	67177775	UP95
chr1	68742909	68743640	UP96
chr1	68755889	68756831	UP97
chr1	69366929	69369028	UP98
chr1	70820913	70822371	UP99
chr1	71460708	71461610	UP100
chr1	71575918	71576565	UP101
chr1	71873725	71874646	UP102
chr1	71886190	71889391	UP103
chr1	71898733	71899873	UP104
chr1	72182322	72184296	UP105
chr1	73683161	73683611	UP106
chr1	74587119	74588654	UP107
chr1	75168117	75170458	UP108
chr1	75316365	75318203	UP109
chr1	75337871	75338494	UP110
chr1	75435826	75436585	UP111
chr1	75478810	75479438	UP112
chr1	78487549	78489650	UP113
chr1	78537144	78538611	UP114
chr1	78665877	78667588	UP115
chr1	79189066	79190991	UP116
chr1	79580931	79581936	UP117
chr1	79776066	79776558	UP118
chr1	80177007	80178147	UP119
chr1	80308421	80309586	UP120
chr1	80446321	80449065	UP121
chr1	80450529	80450917	UP122
chr1	81949826	81951958	UP123
chr1	82281240	82287071	UP124
chr1	82316046	82317468	UP125
chr1	82792501	82794181	UP126
chr1	82795415	82796046	UP127
chr1	84236966	84238374	UP128
chr1	84880808	84882679	UP129
chr1	85894591	85895904	UP130
chr1	86125277	86127077	UP131
chr1	86439750	86443069	UP132
chr1	86703305	86705328	UP133
chr1	86709549	86713758	UP134
chr1	87179925	87182246	UP135
chr1	87212892	87216041	UP136
chr1	87326063	87328023	UP137
chr1	87491810	87493330	UP138
chr1	87550804	87551743	UP139
chr1	87553555	87554610	UP140
chr1	87771856	87773569	UP141
chr1	87961448	87962379	UP142
chr1	87985799	87989781	UP143
chr1	87991668	87993685	UP144
chr1	88007263	88010216	UP145
chr1	88133406	88144018	UP146
chr1	88735372	88736205	UP147
chr1	88763810	88764570	UP148
chr1	88912123	88912420	UP149
chr1	88959790	88960441	UP150
chr1	88975212	88977285	UP151
chr1	89018938	89021089	UP152
chr1	89265514	89266816	UP153
chr1	89454302	89458179	UP154
chr1	89601724	89602090	UP155
chr1	89619442	89620778	UP156
chr1	89625191	89625890	UP157
chr1	90600868	90601709	UP158
chr1	91052204	91066672	UP159
chr1	91090889	91104920	UP160
chr1	91297638	91303351	UP161
chr1	91419792	91421489	UP162
chr1	91454595	91460264	UP163
chr1	91673699	91675059	UP164
chr1	91822033	91825314	UP165
chr1	92799567	92800470	UP166
chr1	92933730	92935159	UP167
chr1	92971588	92973034	UP168
chr1	93135345	93135763	UP169
chr1	93443280	93446547	UP170
chr1	93511385	93512566	UP171
chr1	93634958	93636439	UP172
chr1	93857317	93857954	UP173
chr1	97766801	97772286	UP174
chr1	97872384	97874346	UP175
chr1	97976611	97977792	UP176
chr1	97982628	97984323	UP177
chr1	97995731	97997900	UP178
chr1	98035021	98039119	UP179
chr1	100171333	100174184	UP180
chr1	105107423	105107634	UP181
chr1	105112593	105115686	UP182
chr1	105563571	105565154	UP183
chr1	105980826	105985144	UP184
chr1	105988064	105994483	UP185
chr1	105999802	106001917	UP186
chr1	106043811	106044058	UP187
chr1	110482649	110483975	UP188
chr1	115173688	115174872	UP189
chr1	118321510	118322796	UP190
chr1	118424461	118426016	UP191
chr1	118452915	118454217	UP192
chr1	118456385	118460164	UP193
chr1	118478774	118480448	UP194
chr1	119596000	119596228	UP195
chr1	119666586	119667676	UP196
chr1	120083157	120083487	UP197
chr1	120125137	120125443	UP198
chr1	120235417	120237409	UP199
chr1	120654327	120656130	UP200
chr1	121276135	121279019	UP201
chr1	121280149	121281339	UP202
chr1	121654149	121654491	UP203
chr1	123579812	123580660	UP204
chr1	125428106	125429104	UP205
chr1	125488984	125490110	UP206
chr1	125558935	125563779	UP207
chr1	125564808	125565939	UP208
chr1	125576326	125577689	UP209
chr1	126672074	126673896	UP210
chr1	127607944	127609142	UP211
chr1	127805972	127806911	UP212
chr1	128355281	128359687	UP213
chr1	128390829	128401350	UP214
chr1	128415598	128417503	UP215
chr1	131123414	131127394	UP216
chr1	131153186	131153983	UP217
chr1	131158506	131159963	UP218
chr1	131183581	131186237	UP219
chr1	131274470	131277578	UP220
chr1	131377889	131379428	UP221
chr1	132137834	132140111	UP222
chr1	132144802	132145175	UP223
chr1	132259837	132260252	UP224
chr1	132417022	132418236	UP225
chr1	133129459	133136085	UP226
chr1	133181299	133182315	UP227
chr1	133245405	133247693	UP228
chr1	133276535	133279091	UP229
chr1	133291833	133292660	UP230
chr1	133361564	133365281	UP231
chr1	133499098	133500133	UP232
chr1	133908535	133909569	UP233
chr1	133945281	133945645	UP234
chr1	133952585	133954156	UP235
chr1	134405526	134407014	UP236
chr1	134414306	134416274	UP237
chr1	134493839	134496431	UP238
chr1	134560128	134563880	UP239
chr1	134949784	134950033	UP240
chr1	134954921	134955997	UP241
chr1	136290908	136292413	UP242
chr1	136624300	136629556	UP243
chr1	136652336	136652852	UP244
chr1	136661257	136663273	UP245
chr1	136682179	136687235	UP246
chr1	136937768	136938091	UP247
chr1	136966123	136967423	UP248
chr1	138258525	138259523	UP249
chr1	138356008	138358709	UP250
chr1	138514434	138515732	UP251
chr1	138535910	138537686	UP252
chr1	138567347	138573710	UP253
chr1	138616713	138620762	UP254
chr1	138992074	138993507	UP255
chr1	140163289	140164446	UP256
chr1	140414412	140416782	UP257
chr1	143777291	143777757	UP258
chr1	144018127	144018584	UP259
chr1	151482381	151483172	UP260
chr1	151752642	151756201	UP261
chr1	152901869	152905049	UP262
chr1	153126291	153127304	UP263
chr1	153298626	153309259	UP264
chr1	153331244	153334686	UP265
chr1	153346783	153347977	UP266
chr1	153350181	153352242	UP267
chr1	153424611	153424905	UP268
chr1	154432814	154434353	UP269
chr1	155274822	155276970	UP270
chr1	155348416	155349299	UP271
chr1	155416358	155417383	UP272
chr1	155532545	155534206	UP273
chr1	155805097	155813557	UP274
chr1	155874782	155875181	UP275
chr1	156065410	156067519	UP276
chr1	156624062	156624781	UP277
chr1	156673945	156675245	UP278
chr1	156994933	156995825	UP279
chr1	157480016	157480703	UP280
chr1	159231524	159234572	UP281
chr1	160057119	160061771	UP282
chr1	160510462	160510676	UP283
chr1	160550130	160551385	UP284
chr1	160595682	160597700	UP285
chr1	160904890	160907258	UP286
chr1	161070275	161072327	UP287
chr1	161150774	161151782	UP288
chr1	161875395	161877554	UP289
chr1	161912451	161913756	UP290
chr1	162570234	162571905	UP291
chr1	162792350	162792949	UP292
chr1	164237572	164239031	UP293
chr1	164243110	164243500	UP294
chr1	164247245	164253192	UP295
chr1	164306639	164307919	UP296
chr1	164418950	164421742	UP297
chr1	164631555	164631783	UP298
chr1	165192712	165195355	UP299
chr1	165432294	165433850	UP300
chr1	165760824	165761137	UP301
chr1	166248879	166249732	UP302
chr1	168362334	168363155	UP303
chr1	168501337	168503650	UP304
chr1	168505921	168507179	UP305
chr1	168583748	168584903	UP306
chr1	170173624	170175922	UP307
chr1	170438151	170439186	UP308
chr1	170866395	170869206	UP309
chr1	170882246	170885775	UP310
chr1	171016301	171017612	UP311
chr1	171469099	171471845	UP312
chr1	171478233	171478478	UP313
chr1	172082079	172083740	UP314
chr1	172375924	172377363	UP315
chr1	172632226	172633683	UP316
chr1	172709225	172712839	UP317
chr1	172869625	172871240	UP318
chr1	172893593	172896711	UP319
chr1	172902290	172904912	UP320
chr1	175239008	175240860	UP321
chr1	175427798	175429065	UP322
chr1	176847252	176848186	UP323
chr1	177441055	177444558	UP324
chr1	177708265	177714316	UP325
chr1	177747544	177748707	UP326
chr1	177793242	177797002	UP327
chr1	178186904	178192349	UP328
chr1	178316736	178322961	UP329
chr1	179545291	179547356	UP330
chr1	179556813	179561149	UP331
chr1	179959070	179961851	UP332
chr1	180263285	180263975	UP333
chr1	180725421	180727599	UP334
chr1	180757626	180758699	UP335
chr1	181061884	181062119	UP336
chr1	181202833	181204216	UP337
chr1	182124662	182125843	UP338
chr1	182503383	182507423	UP339
chr1	183368657	183370208	UP340
chr1	183413931	183414933	UP341
chr1	183904619	183908303	UP342
chr1	184455510	184456861	UP343
chr1	184481259	184482097	UP344
chr1	184822734	184830492	UP345
chr1	184860628	184862601	UP346
chr1	185202721	185204873	UP347
chr1	185362240	185364505	UP348
chr1	185375913	185377257	UP349
chr1	186294309	186295596	UP350
chr1	186515494	186516506	UP351
chr1	191180683	191186199	UP352
chr1	191189462	191190719	UP353
chr1	191215969	191216883	UP354
chr1	191221798	191226764	UP355
chr1	191239163	191240661	UP356
chr1	191254313	191255276	UP357
chr1	191276785	191278745	UP358
chr1	191291491	191293302	UP359
chr1	191382303	191385446	UP360
chr1	191394444	191398241	UP361
chr1	191731832	191742910	UP362
chr1	192061924	192062594	UP363
chr1	192130386	192131066	UP364
chr1	192306693	192308075	UP365
chr1	193108558	193109547	UP366
chr1	193271830	193275337	UP367
chr1	193869189	193869438	UP368
chr1	193905256	193906496	UP369
chr1	194090221	194090726	UP370
chr1	194671666	194672726	UP371
chr1	194981848	194983579	UP372
chr1	195091720	195092396	UP373
chr1	195130186	195132010	UP374
chr10	3572805	3574254	UP375
chr10	3973034	3974171	UP376
chr10	4384261	4390821	UP377
chr10	4781696	4782701	UP378
chr10	5085327	5086393	UP379
chr10	7922815	7924176	UP380
chr10	12754769	12758278	UP381
chr10	12820568	12824608	UP382
chr10	12866960	12870110	UP383
chr10	13269881	13270984	UP384
chr10	13684202	13685080	UP385
chr10	13832503	13833278	UP386
chr10	13835467	13836459	UP387
chr10	13841915	13843530	UP388
chr10	13860950	13861796	UP389
chr10	13868218	13870434	UP390
chr10	14144623	14145590	UP391
chr10	17009790	17014210	UP392
chr10	17034788	17035427	UP393
chr10	17548256	17550476	UP394
chr10	17695628	17698759	UP395
chr10	18934934	18935677	UP396
chr10	18987221	18988586	UP397
chr10	18995195	18997158	UP398
chr10	19078049	19078468	UP399
chr10	19080864	19084366	UP400
chr10	19085467	19088653	UP401
chr10	19585389	19586649	UP402
chr10	19932728	19940595	UP403
chr10	19944822	19949687	UP404
chr10	19954710	19957989	UP405
chr10	19963459	19965863	UP406
chr10	19989424	19993205	UP407
chr10	21293962	21296831	UP408
chr10	21304960	21305518	UP409
chr10	22727731	22728410	UP410
chr10	22730661	22732482	UP411
chr10	23841295	23842667	UP412
chr10	26544515	26545525	UP413
chr10	26895145	26896640	UP414
chr10	27249438	27250359	UP415
chr10	27970496	27971683	UP416
chr10	28303769	28304476	UP417
chr10	32063664	32064852	UP418
chr10	34507513	34509343	UP419
chr10	34511049	34513599	UP420
chr10	37367531	37368316	UP421
chr10	39449587	39450666	UP422
chr10	40076045	40080022	UP423
chr10	40082699	40086125	UP424
chr10	40151744	40153047	UP425
chr10	40246435	40247353	UP426
chr10	40263146	40263903	UP427
chr10	40310105	40310363	UP428
chr10	40629284	40631061	UP429
chr10	40882291	40884206	UP430
chr10	41892407	41894926	UP431
chr10	41990944	41992769	UP432
chr10	42193930	42194974	UP433
chr10	42202195	42209081	UP434
chr10	42678922	42679801	UP435
chr10	42760939	42765643	UP436
chr10	42817048	42818269	UP437
chr10	43310148	43312042	UP438
chr10	43943355	43943804	UP439
chr10	44005794	44006808	UP440
chr10	44111709	44112536	UP441
chr10	44267587	44269511	UP442
chr10	44699862	44702786	UP443
chr10	44754886	44755434	UP444
chr10	45066712	45068030	UP445
chr10	45344781	45345785	UP446
chr10	50591232	50593614	UP447
chr10	52231716	52234377	UP448
chr10	52416979	52421707	UP449
chr10	53406503	53408584	UP450
chr10	54026100	54027990	UP451
chr10	57493780	57502243	UP452
chr10	57530973	57532541	UP453
chr10	59175564	59175959	UP454
chr10	59322838	59324521	UP455
chr10	59330528	59332557	UP456
chr10	59563913	59565380	UP457
chr10	59575811	59581140	UP458
chr10	59615683	59616775	UP459
chr10	59642356	59643580	UP460
chr10	59820277	59822502	UP461
chr10	59824835	59826228	UP462
chr10	59907157	59910071	UP463
chr10	60277565	60283099	UP464
chr10	60876936	60877669	UP465
chr10	61646301	61649714	UP466
chr10	61661221	61662740	UP467
chr10	61679309	61681154	UP468
chr10	62412740	62414445	UP469
chr10	62449193	62450696	UP470
chr10	62601602	62603199	UP471
chr10	62650056	62652385	UP472
chr10	63050630	63051982	UP473
chr10	63153945	63159264	UP474
chr10	63326919	63327957	UP475
chr10	64836081	64837341	UP476
chr10	66925472	66929557	UP477
chr10	67095130	67108224	UP478
chr10	67115213	67116874	UP479
chr10	68007289	68009310	UP480
chr10	68132407	68144725	UP481
chr10	68179030	68182444	UP482
chr10	68210143	68213407	UP483
chr10	68229362	68232513	UP484
chr10	68261475	68270846	UP485
chr10	68558740	68559235	UP486
chr10	69275860	69277132	UP487
chr10	69915622	69917789	UP488
chr10	70181289	70182202	UP489
chr10	70287304	70288492	UP490
chr10	70961092	70962393	UP491
chr10	71058114	71059490	UP492
chr10	71398029	71399431	UP493
chr10	72653747	72656082	UP494
chr10	72988396	72989728	UP495
chr10	75092115	75092682	UP496
chr10	75131513	75132492	UP497
chr10	75221126	75224247	UP498
chr10	75424084	75425417	UP499
chr10	75763905	75765417	UP500
chr10	75858626	75860305	UP501
chr10	75935382	75938671	UP502
chr10	76530987	76532167	UP503
chr10	76536861	76538606	UP504
chr10	77083928	77084632	UP505
chr10	77206039	77207671	UP506
chr10	77242723	77243089	UP507
chr10	77250975	77252680	UP508
chr10	77406071	77407971	UP509
chr10	77605826	77608012	UP510
chr10	77621568	77627917	UP511
chr10	78008953	78010173	UP512
chr10	78244074	78245697	UP513
chr10	78347731	78352882	UP514
chr10	78420918	78421798	UP515
chr10	79852640	79856150	UP516
chr10	79926930	79927781	UP517
chr10	80039280	80039724	UP518
chr10	80330215	80333407	UP519
chr10	80576928	80578750	UP520
chr10	80602283	80604324	UP521
chr10	80662290	80680284	UP522
chr10	80740879	80742840	UP523
chr10	80754278	80767796	UP524
chr10	81145611	81147319	UP525
chr10	81232658	81234567	UP526
chr10	81318056	81322149	UP527
chr10	81419044	81427494	UP528
chr10	82698702	82699751	UP529
chr10	83337031	83338079	UP530
chr10	83533185	83534013	UP531
chr10	83569165	83570521	UP532
chr10	84397106	84397733	UP533
chr10	84575871	84578103	UP534
chr10	85102221	85103631	UP535
chr10	85183501	85186140	UP536
chr10	86611859	86613426	UP537
chr10	86703019	86707183	UP538
chr10	86777564	86785071	UP539
chr10	86886134	86887212	UP540
chr10	87544256	87548542	UP541
chr10	87875943	87877404	UP542
chr10	87883029	87890495	UP543
chr10	87891887	87898904	UP544
chr10	87925411	87927903	UP545
chr10	88730481	88732426	UP546
chr10	88826070	88826935	UP547
chr10	89482471	89490932	UP548
chr10	89598577	89600560	UP549
chr10	89719997	89723361	UP550
chr10	89744644	89747443	UP551
chr10	93093726	93096172	UP552
chr10	93138111	93139416	UP553
chr10	93145296	93145993	UP554
chr10	93175174	93180788	UP555
chr10	93186340	93189855	UP556
chr10	93201303	93204017	UP557
chr10	93535957	93541488	UP558
chr10	93619999	93621776	UP559
chr10	94035279	94040926	UP560
chr10	94064525	94069910	UP561
chr10	94532599	94533094	UP562
chr10	94688007	94689552	UP563
chr10	95246193	95247411	UP564
chr10	95336966	95337431	UP565
chr10	95558972	95564721	UP566
chr10	95582824	95583626	UP567
chr10	95702661	95705193	UP568
chr10	95772596	95775232	UP569
chr10	95939566	95942284	UP570
chr10	96015004	96017466	UP571
chr10	96230137	96233087	UP572
chr10	96627421	96629342	UP573
chr10	96685490	96692385	UP574
chr10	96697469	96698339	UP575
chr10	97442282	97443559	UP576
chr10	98332962	98333264	UP577
chr10	98666019	98668516	UP578
chr10	98913435	98915810	UP579
chr10	98943140	98945195	UP580
chr10	99221554	99223659	UP581
chr10	99297260	99298827	UP582
chr10	99353756	99358108	UP583
chr10	99656278	99657614	UP584
chr10	99910332	99910675	UP585
chr10	100486937	100487267	UP586
chr10	100980870	100981320	UP587
chr10	102174330	102175778	UP588
chr10	105573499	105575184	UP589
chr10	105840998	105841997	UP590
chr10	107276273	107276666	UP591
chr10	107310941	107314034	UP592
chr10	107921016	107922286	UP593
chr10	107932026	107934745	UP594
chr10	107940047	107942112	UP595
chr10	108015850	108017249	UP596
chr10	108172810	108173617	UP597
chr10	108179337	108179698	UP598
chr10	108337621	108338897	UP599
chr10	111233621	111235612	UP600
chr10	111279318	111281433	UP601
chr10	111578595	111584554	UP602
chr10	111606936	111610422	UP603
chr10	111636505	111638053	UP604
chr10	115247880	115252315	UP605
chr10	115261803	115264313	UP606
chr10	115332132	115333234	UP607
chr10	115381830	115388859	UP608
chr10	115627442	115627677	UP609
chr10	116995570	116998336	UP610
chr10	117364271	117365481	UP611
chr10	117716708	117722463	UP612
chr10	119110916	119112618	UP613
chr10	119113512	119117789	UP614
chr10	120111983	120113456	UP615
chr10	120187867	120189509	UP616
chr10	120201195	120202225	UP617
chr10	120226873	120227923	UP618
chr10	120421052	120423345	UP619
chr10	120955155	120955487	UP620
chr10	121364575	121366579	UP621
chr10	121443288	121447843	UP622
chr10	121623763	121627657	UP623
chr10	121705164	121706224	UP624
chr10	121739595	121740401	UP625
chr10	121903342	121905147	UP626
chr10	122273724	122275444	UP627
chr10	122401321	122402831	UP628
chr10	123118233	123119195	UP629
chr10	123570419	123571499	UP630
chr10	124138052	124139189	UP631
chr10	124213804	124214918	UP632
chr10	124970104	124970776	UP633
chr10	125489820	125491579	UP634
chr10	127041137	127042778	UP635
chr10	127062942	127064475	UP636
chr10	127068724	127071308	UP637
chr10	127287112	127293389	UP638
chr10	127309916	127312917	UP639
chr10	127411831	127414949	UP640
chr10	127424517	127426715	UP641
chr10	127520480	127522478	UP642
chr10	127583370	127584306	UP643
chr10	127585839	127586191	UP644
chr10	127595744	127598173	UP645
chr10	128184609	128186053	UP646
chr10	128194128	128195486	UP647
chr10	128298518	128299271	UP648
chr10	128302143	128304734	UP649
chr10	128321823	128323934	UP650
chr10	128409353	128412427	UP651
chr10	128525486	128526632	UP652
chr10	128790114	128792444	UP653
chr10	128821173	128822961	UP654
chr10	128909063	128910941	UP655
chr10	128918961	128924575	UP656
chr10	128958226	128962270	UP657
chr10	128963980	128968910	UP658
chr10	128970650	128973688	UP659
chr10	128979125	128982135	UP660
chr10	129003991	129005252	UP661
chr11	3208342	3209744	UP662
chr11	3246961	3248395	UP663
chr11	3427254	3430080	UP664
chr11	3433631	3434415	UP665
chr11	3894705	3895413	UP666
chr11	3913125	3914590	UP667
chr11	3963282	3964519	UP668
chr11	4577726	4579325	UP669
chr11	4637273	4639191	UP670
chr11	4700584	4701694	UP671
chr11	4841051	4841713	UP672
chr11	5343303	5344264	UP673
chr11	5519659	5523947	UP674
chr11	5526355	5528767	UP675
chr11	5541462	5542590	UP676
chr11	5551762	5551980	UP677
chr11	5733467	5741732	UP678
chr11	5765840	5766837	UP679
chr11	5877885	5878781	UP680
chr11	5913490	5920869	UP681
chr11	6266892	6268344	UP682
chr11	6273727	6275270	UP683
chr11	6937657	6938363	UP684
chr11	7135146	7136263	UP685
chr11	7237567	7239693	UP686
chr11	8568358	8570706	UP687
chr11	8614812	8617267	UP688
chr11	11819813	11822361	UP689
chr11	11922276	11924256	UP690
chr11	12463043	12465326	UP691
chr11	12470626	12471643	UP692
chr11	12473160	12475852	UP693
chr11	12479311	12481996	UP694
chr11	16507141	16509224	UP695
chr11	16695298	16697341	UP696
chr11	16775855	16814949	UP697
chr11	16828929	16842397	UP698
chr11	16848294	16853855	UP699
chr11	17176223	17177862	UP700
chr11	17202929	17204098	UP701
chr11	17210977	17212634	UP702
chr11	17215140	17216229	UP703
chr11	17467587	17469939	UP704
chr11	18926924	18928864	UP705
chr11	19112130	19112392	UP706
chr11	19923788	19926514	UP707
chr11	19990975	19994356	UP708
chr11	20200479	20203350	UP709
chr11	20282256	20283292	UP710
chr11	20331516	20334048	UP711
chr11	20337572	20337987	UP712
chr11	20357250	20359884	UP713
chr11	20475735	20478700	UP714
chr11	20541911	20544224	UP715
chr11	20610922	20611140	UP716
chr11	20740171	20742664	UP717
chr11	20896003	20897029	UP718
chr11	20898384	20898600	UP719
chr11	21237178	21241023	UP720
chr11	21367091	21371888	UP721
chr11	21453309	21453752	UP722
chr11	21568821	21572551	UP723
chr11	22254994	22255432	UP724
chr11	22643732	22644883	UP725
chr11	22668558	22670609	UP726
chr11	22855801	22860889	UP727
chr11	22971773	22974496	UP728
chr11	22978063	22982686	UP729
chr11	23007838	23008759	UP730
chr11	23062371	23065435	UP731
chr11	23066892	23068965	UP732
chr11	23073855	23075851	UP733
chr11	25792307	25793546	UP734
chr11	25901178	25902600	UP735
chr11	25937574	25938510	UP736
chr11	26201486	26201733	UP737
chr11	29345411	29346241	UP738
chr11	30953452	30955005	UP739
chr11	30985652	30987248	UP740
chr11	31000406	31002345	UP741
chr11	31770063	31771723	UP742
chr11	31821803	31831567	UP743
chr11	31851399	31851642	UP744
chr11	31868384	31868655	UP745
chr11	32250504	32252255	UP746
chr11	32641124	32644577	UP747
chr11	32675482	32682089	UP748
chr11	32705494	32707222	UP749
chr11	32720243	32720940	UP750
chr11	33161926	33163839	UP751
chr11	35775975	35776503	UP752
chr11	35831812	35834604	UP753
chr11	35837305	35838569	UP754
chr11	35844035	35844795	UP755
chr11	40689778	40694981	UP756
chr11	40741043	40742062	UP757
chr11	43183082	43183593	UP758
chr11	43186024	43187102	UP759
chr11	43350780	43353663	UP760
chr11	43887242	43896936	UP761
chr11	43899790	43904065	UP762
chr11	43910201	43911883	UP763
chr11	43919196	43920618	UP764
chr11	43926307	43927865	UP765
chr11	43997845	43999295	UP766
chr11	44001875	44002844	UP767
chr11	44518602	44520731	UP768
chr11	45805392	45806168	UP769
chr11	45851840	45855978	UP770
chr11	45955125	45955632	UP771
chr11	49214541	49214816	UP772
chr11	49234648	49238024	UP773
chr11	49242755	49253417	UP774
chr11	49650522	49652113	UP775
chr11	49710972	49713292	UP776
chr11	50099199	50100939	UP777
chr11	50196729	50214256	UP778
chr11	50224495	50226414	UP779
chr11	50324063	50326876	UP780
chr11	50931095	50931948	UP781
chr11	52097756	52100779	UP782
chr11	52109011	52109699	UP783
chr11	52376422	52384229	UP784
chr11	53341179	53343193	UP785
chr11	53507539	53508919	UP786
chr11	53805081	53806453	UP787
chr11	54003731	54005124	UP788
chr11	54020798	54022470	UP789
chr11	54437746	54439859	UP790
chr11	54786573	54787720	UP791
chr11	54812916	54813807	UP792
chr11	55009612	55010689	UP793
chr11	55204345	55204681	UP794
chr11	55217412	55218897	UP795
chr11	57642485	57642719	UP796
chr11	57973018	57974139	UP797
chr11	59190879	59192378	UP798
chr11	59225825	59229361	UP799
chr11	59694201	59696258	UP800
chr11	59717525	59718639	UP801
chr11	59813237	59813509	UP802
chr11	59838377	59840365	UP803
chr11	59844036	59845087	UP804
chr11	60104858	60107251	UP805
chr11	60307532	60309619	UP806
chr11	60351300	60353554	UP807
chr11	60416602	60418487	UP808
chr11	60454311	60455277	UP809
chr11	60706939	60708647	UP810
chr11	60768513	60770286	UP811
chr11	60876400	60879768	UP812
chr11	60930137	60937906	UP813
chr11	61493681	61495095	UP814
chr11	61683544	61684753	UP815
chr11	62553335	62557371	UP816
chr11	62602248	62605918	UP817
chr11	62879037	62880128	UP818
chr11	63906756	63911918	UP819
chr11	63913348	63922272	UP820
chr11	63977188	63978596	UP821
chr11	65214176	65216497	UP822
chr11	65448075	65449101	UP823
chr11	66980287	66981199	UP824
chr11	67030894	67032570	UP825
chr11	67033596	67039235	UP826
chr11	67044253	67053092	UP827
chr11	67920002	67920212	UP828
chr11	68089445	68093710	UP829
chr11	68674357	68676038	UP830
chr11	69058335	69060818	UP831
chr11	69070226	69071816	UP832
chr11	69088111	69089913	UP833
chr11	69111420	69112410	UP834
chr11	69125234	69126569	UP835
chr11	69408700	69412685	UP836
chr11	69413768	69416348	UP837
chr11	69752415	69753420	UP838
chr11	69757272	69759998	UP839
chr11	69803649	69805650	UP840
chr11	69913562	69914644	UP841
chr11	69979644	69981989	UP842
chr11	69990125	69992900	UP843
chr11	70000158	70001211	UP844
chr11	70051968	70056351	UP845
chr11	70074298	70076733	UP846
chr11	70871113	70875334	UP847
chr11	70877702	70879323	UP848
chr11	70969177	70970935	UP849
chr11	71016606	71020422	UP850
chr11	72206979	72208123	UP851
chr11	72214545	72215656	UP852
chr11	72440823	72442208	UP853
chr11	72606798	72611898	UP854
chr11	72791813	72797018	UP855
chr11	72842098	72844400	UP856
chr11	72845620	72849590	UP857
chr11	72951811	72953960	UP858
chr11	74829218	74833382	UP859
chr11	74866751	74868231	UP860
chr11	74894854	74898779	UP861
chr11	75383419	75384172	UP862
chr11	75453865	75455472	UP863
chr11	75658941	75659372	UP864
chr11	76145965	76147421	UP865
chr11	76709179	76710007	UP866
chr11	76823300	76824227	UP867
chr11	77011374	77012574	UP868
chr11	77215806	77216786	UP869
chr11	77444264	77447523	UP870
chr11	78094273	78095527	UP871
chr11	78181823	78184201	UP872
chr11	78301123	78301489	UP873
chr11	78411493	78412513	UP874
chr11	78535019	78537913	UP875
chr11	78547668	78552513	UP876
chr11	78696792	78698014	UP877
chr11	79750097	79754032	UP878
chr11	79777736	79779748	UP879
chr11	79787983	79791018	UP880
chr11	79792950	79794285	UP881
chr11	80042737	80043080	UP882
chr11	80948459	80950311	UP883
chr11	83471367	83474548	UP884
chr11	83691795	83692988	UP885
chr11	83788693	83789788	UP886
chr11	83905347	83906535	UP887
chr11	83932322	83933412	UP888
chr11	83941637	83942880	UP889
chr11	84014611	84017892	UP890
chr11	84232230	84233913	UP891
chr11	84682652	84682882	UP892
chr11	84818449	84819830	UP893
chr11	84844337	84848287	UP894
chr11	86379825	86383444	UP895
chr11	86544027	86545484	UP896
chr11	86636731	86638815	UP897
chr11	86672469	86673392	UP898
chr11	86678956	86685180	UP899
chr11	86690204	86693274	UP900
chr11	86737062	86737846	UP901
chr11	86744197	86746224	UP902
chr11	86751987	86753927	UP903
chr11	86807086	86808050	UP904
chr11	86851527	86853880	UP905
chr11	86919762	86920928	UP906
chr11	87024893	87026492	UP907
chr11	87426137	87427827	UP908
chr11	87590613	87596053	UP909
chr11	88046700	88049266	UP910
chr11	88235037	88236609	UP911
chr11	88494975	88497085	UP912
chr11	88521806	88525781	UP913
chr11	88531675	88532818	UP914
chr11	88617802	88621106	UP915
chr11	88954194	88955500	UP916
chr11	90352577	90352992	UP917
chr11	90686871	90687704	UP918
chr11	93953643	93958085	UP919
chr11	94120918	94122181	UP920
chr11	94144378	94145864	UP921
chr11	94629311	94631506	UP922
chr11	95384504	95385743	UP923
chr11	95666270	95667886	UP924
chr11	95821184	95822795	UP925
chr11	96034295	96035222	UP926
chr11	96073861	96076485	UP927
chr11	96725516	96726385	UP928
chr11	96821403	96825776	UP929
chr11	96826911	96831836	UP930
chr11	96915740	96917034	UP931
chr11	97136270	97136501	UP932
chr11	97191882	97193192	UP933
chr11	97206560	97208277	UP934
chr11	97248931	97249678	UP935
chr11	97301800	97302975	UP936
chr11	97401584	97401799	UP937
chr11	97449419	97451085	UP938
chr11	97713148	97716135	UP939
chr11	97735457	97738565	UP940
chr11	97758208	97759375	UP941
chr11	97765992	97767287	UP942
chr11	98551086	98551398	UP943
chr11	98771961	98777461	UP944
chr11	98873609	98873872	UP945
chr11	98958936	98961493	UP946
chr11	99040428	99049124	UP947
chr11	100392571	100397807	UP948
chr11	100526679	100529686	UP949
chr11	100531049	100531764	UP950
chr11	100535703	100537051	UP951
chr11	100825731	100826279	UP952
chr11	100885877	100888241	UP953
chr11	100907103	100909303	UP954
chr11	100969565	100970395	UP955
chr11	101069627	101070565	UP956
chr11	101081840	101084350	UP957
chr11	101110836	101111917	UP958
chr11	101276931	101279019	UP959
chr11	101315571	101316928	UP960
chr11	102168351	102169198	UP961
chr11	102189400	102190298	UP962
chr11	102224469	102226594	UP963
chr11	102309247	102311536	UP964
chr11	102381241	102383496	UP965
chr11	102404569	102412189	UP966
chr11	102429538	102433918	UP967
chr11	102465716	102467663	UP968
chr11	102495416	102497823	UP969
chr11	103377736	103379295	UP970
chr11	103381337	103383216	UP971
chr11	103399123	103401400	UP972
chr11	103410873	103413560	UP973
chr11	103697098	103698679	UP974
chr11	103953585	103954334	UP975
chr11	103961332	103962223	UP976
chr11	104434411	104443683	UP977
chr11	105588263	105590521	UP978
chr11	105625621	105626295	UP979
chr11	105822400	105825352	UP980
chr11	105905101	105906270	UP981
chr11	106134183	106135472	UP982
chr11	106214740	106217782	UP983
chr11	106427464	106431982	UP984
chr11	106436674	106441845	UP985
chr11	106477237	106481255	UP986
chr11	106482709	106494572	UP987
chr11	106562798	106564540	UP988
chr11	106578070	106590985	UP989
chr11	106611402	106614588	UP990
chr11	106776683	106780407	UP991
chr11	107270148	107271538	UP992
chr11	107454383	107455319	UP993
chr11	108215061	108216873	UP994
chr11	108267538	108268877	UP995
chr11	109609939	109611506	UP996
chr11	110511103	110511504	UP997
chr11	112218552	112220104	UP998
chr11	112615115	112616912	UP999
chr11	112780624	112783530	UP1000
chr11	112810851	112811650	UP1001
chr11	113000754	113001953	UP1002
chr11	113008188	113011640	UP1003
chr11	113100854	113104223	UP1004
chr11	113609164	113612292	UP1005
chr11	113680569	113685032	UP1006
chr11	114668480	114670952	UP1007
chr11	114686506	114688576	UP1008
chr11	114694036	114695206	UP1009
chr11	114724854	114725158	UP1010
chr11	115170365	115174362	UP1011
chr11	115373760	115374861	UP1012
chr11	115447668	115450925	UP1013
chr11	115475107	115476033	UP1014
chr11	115627365	115628829	UP1015
chr11	116098125	116101134	UP1016
chr11	116103434	116105214	UP1017
chr11	116107565	116110994	UP1018
chr11	116125964	116127110	UP1019
chr11	116272712	116275048	UP1020
chr11	116433109	116435541	UP1021
chr11	116523386	116524402	UP1022
chr11	116533173	116534297	UP1023
chr11	116580909	116581500	UP1024
chr11	116851964	116854572	UP1025
chr11	117654226	117655885	UP1026
chr11	118289249	118290913	UP1027
chr11	118418564	118419713	UP1028
chr11	119052914	119053370	UP1029
chr11	119083352	119086670	UP1030
chr11	119191339	119192773	UP1031
chr11	119213248	119216411	UP1032
chr11	119676258	119678414	UP1033
chr11	119719677	119722064	UP1034
chr11	119912897	119914312	UP1035
chr11	119967419	119971010	UP1036
chr11	119973844	119976904	UP1037
chr11	119987793	119989713	UP1038
chr11	120149759	120151741	UP1039
chr11	120205718	120206023	UP1040
chr11	120421555	120427459	UP1041
chr11	120457407	120458804	UP1042
chr11	120465892	120468506	UP1043
chr11	120548023	120550402	UP1044
chr11	120570780	120575432	UP1045
chr11	120713375	120713626	UP1046
chr11	120783966	120785013	UP1047
chr11	120821552	120825348	UP1048
chr11	121451972	121452912	UP1049
chr12	3440316	3443088	UP1050
chr12	3866670	3869062	UP1051
chr12	4385942	4386971	UP1052
chr12	4816942	4818030	UP1053
chr12	4843344	4844292	UP1054
chr12	4913283	4913782	UP1055
chr12	7852815	7853162	UP1056
chr12	7893777	7894019	UP1057
chr12	7917666	7922232	UP1058
chr12	8551670	8552795	UP1059
chr12	8554980	8556306	UP1060
chr12	8673511	8677058	UP1061
chr12	8808606	8812761	UP1062
chr12	8920741	8925065	UP1063
chr12	10410920	10412255	UP1064
chr12	12351131	12352065	UP1065
chr12	12509486	12510629	UP1066
chr12	13268590	13270106	UP1067
chr12	13575271	13577420	UP1068
chr12	16577074	16578131	UP1069
chr12	17266145	17267705	UP1070
chr12	21416213	21417646	UP1071
chr12	24498138	24498974	UP1072
chr12	24592484	24593866	UP1073
chr12	25011693	25015812	UP1074
chr12	25131557	25132764	UP1075
chr12	26459386	26461025	UP1076
chr12	27525926	27526265	UP1077
chr12	28649326	28650496	UP1078
chr12	28675061	28679127	UP1079
chr12	28697506	28700305	UP1080
chr12	28898137	28902871	UP1081
chr12	30313459	30313726	UP1082
chr12	30374877	30375985	UP1083
chr12	31350406	31351754	UP1084
chr12	31653952	31655335	UP1085
chr12	31929320	31930323	UP1086
chr12	31936599	31937933	UP1087
chr12	32336594	32337365	UP1088
chr12	32341395	32344909	UP1089
chr12	32347949	32350324	UP1090
chr12	32351214	32352727	UP1091
chr12	32378637	32380281	UP1092
chr12	32434492	32435141	UP1093
chr12	33019773	33021014	UP1094
chr12	33429566	33430249	UP1095
chr12	35054471	35055916	UP1096
chr12	35067360	35067901	UP1097
chr12	35074120	35075107	UP1098
chr12	35538097	35540076	UP1099
chr12	35681710	35685783	UP1100
chr12	35711722	35713797	UP1101
chr12	35733407	35737251	UP1102
chr12	37413864	37414983	UP1103
chr12	39333905	39334980	UP1104
chr12	39919920	39921003	UP1105
chr12	39930900	39932109	UP1106
chr12	39949693	39953484	UP1107
chr12	40219778	40224961	UP1108
chr12	40347655	40348884	UP1109
chr12	40677946	40679395	UP1110
chr12	40887674	40889713	UP1111
chr12	41191821	41193964	UP1112
chr12	41303616	41304568	UP1113
chr12	41674668	41675830	UP1114
chr12	41946772	41950922	UP1115
chr12	42031794	42033379	UP1116
chr12	44208472	44211026	UP1117
chr12	49967209	49970195	UP1118
chr12	50073461	50074678	UP1119
chr12	51376949	51378133	UP1120
chr12	51672670	51674405	UP1121
chr12	51676650	51677851	UP1122
chr12	51864374	51867443	UP1123
chr12	51970529	51971851	UP1124
chr12	54495406	54496679	UP1125
chr12	55079696	55081041	UP1126
chr12	55392426	55394105	UP1127
chr12	55463942	55467578	UP1128
chr12	55487298	55493359	UP1129
chr12	59011009	59013987	UP1130
chr12	59076489	59078693	UP1131
chr12	59129133	59134205	UP1132
chr12	59140907	59141234	UP1133
chr12	67343090	67343831	UP1134
chr12	69183177	69185167	UP1135
chr12	69356429	69357649	UP1136
chr12	69370920	69374689	UP1137
chr12	69385508	69386693	UP1138
chr12	69388184	69388587	UP1139
chr12	69461709	69462994	UP1140
chr12	69723567	69726152	UP1141
chr12	69883793	69885729	UP1142
chr12	70097619	70098156	UP1143
chr12	70111285	70112016	UP1144
chr12	70655132	70655658	UP1145
chr12	70757360	70758843	UP1146
chr12	70768853	70770381	UP1147
chr12	70778433	70779329	UP1148
chr12	70967820	70969119	UP1149
chr12	70994831	70996694	UP1150
chr12	71353978	71356805	UP1151
chr12	71881958	71889861	UP1152
chr12	71892873	71893995	UP1153
chr12	71896956	71900828	UP1154
chr12	71901821	71912936	UP1155
chr12	72251415	72252612	UP1156
chr12	72663910	72665743	UP1157
chr12	72723432	72724497	UP1158
chr12	73146684	73148387	UP1159
chr12	73228456	73230966	UP1160
chr12	73324854	73325742	UP1161
chr12	73725380	73728032	UP1162
chr12	73778070	73780882	UP1163
chr12	75543605	75547618	UP1164
chr12	75668687	75670875	UP1165
chr12	75701414	75703619	UP1166
chr12	75817769	75821137	UP1167
chr12	76466872	76467216	UP1168
chr12	76837381	76838201	UP1169
chr12	76961433	76963021	UP1170
chr12	77264161	77264575	UP1171
chr12	77952077	77952615	UP1172
chr12	79506588	79507652	UP1173
chr12	79550879	79554001	UP1174
chr12	79950148	79951836	UP1175
chr12	80183761	80185956	UP1176
chr12	80228196	80235667	UP1177
chr12	80643071	80644943	UP1178
chr12	80852279	80856029	UP1179
chr12	80926067	80927271	UP1180
chr12	80928443	80930939	UP1181
chr12	80937593	80938275	UP1182
chr12	80944560	80947083	UP1183
chr12	81032224	81035587	UP1184
chr12	81155136	81157805	UP1185
chr12	81747845	81748715	UP1186
chr12	82169174	82171045	UP1187
chr12	82185974	82187919	UP1188
chr12	82469494	82471042	UP1189
chr12	82815472	82816863	UP1190
chr12	83328674	83329591	UP1191
chr12	83687497	83689468	UP1192
chr12	83834304	83834520	UP1193
chr12	83854162	83856463	UP1194
chr12	83874443	83875935	UP1195
chr12	83885595	83886290	UP1196
chr12	84069335	84069674	UP1197
chr12	84173732	84179592	UP1198
chr12	84192338	84195423	UP1199
chr12	84201350	84203272	UP1200
chr12	84216947	84219787	UP1201
chr12	84278578	84279906	UP1202
chr12	84393293	84394779	UP1203
chr12	84398595	84403511	UP1204
chr12	84407734	84409058	UP1205
chr12	84449770	84452260	UP1206
chr12	84532928	84534604	UP1207
chr12	84772224	84774251	UP1208
chr12	84969145	84971337	UP1209
chr12	85185939	85187075	UP1210
chr12	85201576	85204928	UP1211
chr12	85219442	85220192	UP1212
chr12	85279838	85281920	UP1213
chr12	85285282	85285695	UP1214
chr12	85287161	85289896	UP1215
chr12	85330478	85331133	UP1216
chr12	85373687	85375762	UP1217
chr12	85777247	85778202	UP1218
chr12	85822522	85825519	UP1219
chr12	86831928	86835220	UP1220
chr12	86945865	86951191	UP1221
chr12	87147078	87148889	UP1222
chr12	88442016	88444718	UP1223
chr12	91580055	91583310	UP1224
chr12	91843458	91849138	UP1225
chr12	95589366	95589747	UP1226
chr12	98723483	98727529	UP1227
chr12	98734348	98738256	UP1228
chr12	99373715	99378912	UP1229
chr12	100186417	100188917	UP1230
chr12	100855310	100855550	UP1231
chr12	101766469	101767933	UP1232
chr12	102280713	102289313	UP1233
chr12	102296239	102300389	UP1234
chr12	102301602	102311194	UP1235
chr12	102323698	102329229	UP1236
chr12	102431900	102432867	UP1237
chr12	102469159	102470539	UP1238
chr12	102586572	102586874	UP1239
chr12	102730615	102731884	UP1240
chr12	102743019	102745103	UP1241
chr12	103518804	103519062	UP1242
chr12	103614688	103617519	UP1243
chr12	104000078	104003922	UP1244
chr12	104064377	104068398	UP1245
chr12	104378083	104379100	UP1246
chr12	104414382	104416818	UP1247
chr12	104849119	104860120	UP1248
chr12	104969301	104970603	UP1249
chr12	104983099	104984129	UP1250
chr12	105813528	105814489	UP1251
chr12	108309731	108313418	UP1252
chr12	108893045	108894794	UP1253
chr12	110041197	110042481	UP1254
chr12	110087276	110088664	UP1255
chr12	110423827	110425083	UP1256
chr12	110446535	110447676	UP1257
chr12	110590454	110592525	UP1258
chr12	110599466	110604325	UP1259
chr12	110702594	110704055	UP1260
chr12	110706546	110707267	UP1261
chr12	110870756	110872293	UP1262
chr12	110888584	110890645	UP1263
chr12	111186375	111187996	UP1264
chr12	111534401	111539399	UP1265
chr12	111677604	111678726	UP1266
chr12	111814143	111814734	UP1267
chr12	111852740	111854048	UP1268
chr12	112126148	112127898	UP1269
chr12	112516741	112517720	UP1270
chr12	112585665	112589584	UP1271
chr12	112594511	112599042	UP1272
chr12	112628403	112629948	UP1273
chr12	113039457	113040486	UP1274
chr12	116278339	116282445	UP1275
chr12	116389752	116390444	UP1276
chr12	116623085	116623346	UP1277
chr12	117727842	117728977	UP1278
chr12	118811410	118812265	UP1279
chr13	4712510	4715649	UP1280
chr13	4770475	4773198	UP1281
chr13	4778058	4778322	UP1282
chr13	5248482	5249581	UP1283
chr13	6009774	6010247	UP1284
chr13	8884928	8886501	UP1285
chr13	8995253	8997121	UP1286
chr13	9026781	9028056	UP1287
chr13	9057025	9064419	UP1288
chr13	9276428	9278035	UP1289
chr13	9295707	9296426	UP1290
chr13	9304683	9304896	UP1291
chr13	9325085	9325312	UP1292
chr13	9339883	9341276	UP1293
chr13	9350346	9351143	UP1294
chr13	9353552	9354694	UP1295
chr13	9448512	9451847	UP1296
chr13	9454508	9454866	UP1297
chr13	9489537	9491100	UP1298
chr13	9712011	9712813	UP1299
chr13	9983126	9984336	UP1300
chr13	12257364	12258167	UP1301
chr13	12395385	12395815	UP1302
chr13	12459404	12463576	UP1303
chr13	12541875	12542572	UP1304
chr13	12565232	12567353	UP1305
chr13	13161909	13163979	UP1306
chr13	13568973	13575261	UP1307
chr13	13953802	13957460	UP1308
chr13	13967720	13970441	UP1309
chr13	14109917	14111596	UP1310
chr13	14629830	14630889	UP1311
chr13	16733008	16733900	UP1312
chr13	19350605	19351725	UP1313
chr13	19394077	19396321	UP1314
chr13	19763737	19764963	UP1315
chr13	20090460	20091613	UP1316
chr13	20110744	20112865	UP1317
chr13	20173753	20175544	UP1318
chr13	21179156	21181206	UP1319
chr13	21407528	21408889	UP1320
chr13	21452462	21454091	UP1321
chr13	23465698	23466985	UP1322
chr13	23543294	23544632	UP1323
chr13	23728540	23733059	UP1324
chr13	24050839	24052631	UP1325
chr13	24536155	24539928	UP1326
chr13	24546500	24549868	UP1327
chr13	24778714	24779394	UP1328
chr13	24791511	24793498	UP1329
chr13	24892078	24894103	UP1330
chr13	24914771	24916020	UP1331
chr13	24975898	24981573	UP1332
chr13	25105296	25106228	UP1333
chr13	27733871	27735836	UP1334
chr13	29780044	29781896	UP1335
chr13	29816069	29817711	UP1336
chr13	29983648	29987252	UP1337
chr13	30108747	30110017	UP1338
chr13	31517935	31519380	UP1339
chr13	31870469	31872650	UP1340
chr13	32370281	32371509	UP1341
chr13	32721445	32721758	UP1342
chr13	32884025	32885460	UP1343
chr13	33051181	33051623	UP1344
chr13	33105323	33106125	UP1345
chr13	33108334	33109851	UP1346
chr13	33324381	33325580	UP1347
chr13	33568587	33570898	UP1348
chr13	33950567	33953416	UP1349
chr13	33964090	33967332	UP1350
chr13	34188411	34193468	UP1351
chr13	34200763	34202687	UP1352
chr13	34207421	34215572	UP1353
chr13	34232828	34235860	UP1354
chr13	34340899	34345762	UP1355
chr13	34731525	34732609	UP1356
chr13	34990744	34995355	UP1357
chr13	35450907	35455614	UP1358
chr13	35462886	35463877	UP1359
chr13	35474350	35475978	UP1360
chr13	35760026	35761316	UP1361
chr13	36034908	36036175	UP1362
chr13	36116596	36118430	UP1363
chr13	36210334	36211693	UP1364
chr13	36282645	36284837	UP1365
chr13	36680246	36681656	UP1366
chr13	37130367	37132810	UP1367
chr13	37290327	37291391	UP1368
chr13	37872079	37875003	UP1369
chr13	37992720	37994315	UP1370
chr13	38036391	38037868	UP1371
chr13	38348858	38353961	UP1372
chr13	38364006	38364335	UP1373
chr13	38526079	38529221	UP1374
chr13	38535091	38536332	UP1375
chr13	39440050	39442047	UP1376
chr13	39849036	39849783	UP1377
chr13	39898302	39899347	UP1378
chr13	40659118	40660974	UP1379
chr13	40822072	40822600	UP1380
chr13	40850248	40851640	UP1381
chr13	40857479	40862838	UP1382
chr13	40955413	40955858	UP1383
chr13	40979130	40979788	UP1384
chr13	40982274	40983525	UP1385
chr13	41015885	41017541	UP1386
chr13	41812522	41813775	UP1387
chr13	41817136	41824425	UP1388
chr13	42107860	42109250	UP1389
chr13	43032080	43033288	UP1390
chr13	43149286	43150477	UP1391
chr13	43303515	43307171	UP1392
chr13	43408418	43408707	UP1393
chr13	43411062	43413212	UP1394
chr13	43467677	43473126	UP1395
chr13	43477273	43482399	UP1396
chr13	43499975	43500192	UP1397
chr13	44305686	44306862	UP1398
chr13	45684472	45685789	UP1399
chr13	45718262	45719513	UP1400
chr13	45783998	45784401	UP1401
chr13	45820169	45821987	UP1402
chr13	45837213	45838691	UP1403
chr13	45839677	45840661	UP1404
chr13	45916982	45918759	UP1405
chr13	45927568	45929231	UP1406
chr13	45941991	45942393	UP1407
chr13	45957997	45967079	UP1408
chr13	46237418	46239385	UP1409
chr13	46241239	46242063	UP1410
chr13	46364382	46366057	UP1411
chr13	46811311	46813345	UP1412
chr13	46907649	46907859	UP1413
chr13	47211114	47229264	UP1414
chr13	47242106	47248473	UP1415
chr13	48782595	48783449	UP1416
chr13	48966367	48971806	UP1417
chr13	49177689	49179651	UP1418
chr13	49652984	49653970	UP1419
chr13	49681234	49683025	UP1420
chr13	52021485	52022912	UP1421
chr13	52024543	52025472	UP1422
chr13	52064896	52065814	UP1423
chr13	52305059	52305939	UP1424
chr13	52481458	52482408	UP1425
chr13	52971186	52983001	UP1426
chr13	54143856	54144311	UP1427
chr13	54562150	54566527	UP1428
chr13	54589490	54592202	UP1429
chr13	54685959	54689025	UP1430
chr13	55361116	55363192	UP1431
chr13	55593037	55594089	UP1432
chr13	55599779	55601220	UP1433
chr13	55622429	55623384	UP1434
chr13	56442721	56445398	UP1435
chr13	56449511	56450039	UP1436
chr13	56647447	56648632	UP1437
chr13	56702443	56704789	UP1438
chr13	58209596	58211005	UP1439
chr13	63045298	63047281	UP1440
chr13	63238352	63259362	UP1441
chr13	63951952	63952948	UP1442
chr13	63956927	63957613	UP1443
chr13	64051646	64052519	UP1444
chr13	64251744	64252247	UP1445
chr13	67025540	67025790	UP1446
chr13	67080256	67082364	UP1447
chr13	67482266	67484921	UP1448
chr13	67637264	67638198	UP1449
chr13	67779355	67780798	UP1450
chr13	68581485	68582759	UP1451
chr13	69531220	69531935	UP1452
chr13	69628831	69631060	UP1453
chr13	70195314	70196610	UP1454
chr13	70212294	70214149	UP1455
chr13	73603215	73605142	UP1456
chr13	73723268	73723481	UP1457
chr13	73970699	73971829	UP1458
chr13	74316226	74317940	UP1459
chr13	74349715	74350801	UP1460
chr13	74762312	74766095	UP1461
chr13	74806984	74809030	UP1462
chr13	74863362	74864296	UP1463
chr13	75270390	75272223	UP1464
chr13	75307614	75308786	UP1465
chr13	75437974	75441300	UP1466
chr13	75502586	75504455	UP1467
chr13	75627038	75628913	UP1468
chr13	75777881	75778416	UP1469
chr13	75788224	75790207	UP1470
chr13	76098031	76099420	UP1471
chr13	76101645	76103375	UP1472
chr13	80935931	80937241	UP1473
chr13	80938863	80941128	UP1474
chr13	80957163	80958179	UP1475
chr13	80971122	80972494	UP1476
chr13	81358243	81359436	UP1477
chr13	81656862	81659048	UP1478
chr13	81852268	81853218	UP1479
chr13	89678609	89680413	UP1480
chr13	89739287	89740429	UP1481
chr13	90088885	90091169	UP1482
chr13	90976783	90977559	UP1483
chr13	92336374	92337597	UP1484
chr13	93998333	93998561	UP1485
chr13	94057913	94058655	UP1486
chr13	95091719	95092730	UP1487
chr13	95679362	95680686	UP1488
chr13	95798202	95800903	UP1489
chr13	95830652	95833150	UP1490
chr13	95842424	95856125	UP1491
chr13	96521675	96522661	UP1492
chr13	96533349	96534796	UP1493
chr13	96575628	96577243	UP1494
chr13	96680086	96682283	UP1495
chr13	96973160	96973984	UP1496
chr13	97831487	97832095	UP1497
chr13	98262520	98263938	UP1498
chr13	98307533	98308932	UP1499
chr13	98893228	98894586	UP1500
chr13	98923633	98927222	UP1501
chr13	98941739	98942758	UP1502
chr13	99352826	99354150	UP1503
chr13	100151897	100153649	UP1504
chr13	100521984	100522815	UP1505
chr13	100531548	100537335	UP1506
chr13	100581547	100582254	UP1507
chr13	100743878	100745033	UP1508
chr13	100831174	100833509	UP1509
chr13	101127194	101128199	UP1510
chr13	101632569	101636621	UP1511
chr13	101776953	101780953	UP1512
chr13	102856777	102858524	UP1513
chr13	102876000	102881670	UP1514
chr13	103109553	103109791	UP1515
chr13	104082161	104082557	UP1516
chr13	104094541	104095475	UP1517
chr13	104459809	104461329	UP1518
chr13	104621986	104622912	UP1519
chr13	104776353	104776951	UP1520
chr13	106936455	106936885	UP1521
chr13	106960360	106961944	UP1522
chr13	107002732	107003926	UP1523
chr13	107888811	107892048	UP1524
chr13	108227746	108231154	UP1525
chr13	108599153	108599987	UP1526
chr13	108603042	108604481	UP1527
chr13	109440820	109441186	UP1528
chr13	109502060	109503942	UP1529
chr13	109658495	109660116	UP1530
chr13	109665162	109667206	UP1531
chr13	110394099	110399219	UP1532
chr13	111744305	111745525	UP1533
chr13	112316427	112318999	UP1534
chr13	112396369	112397629	UP1535
chr13	112424135	112426489	UP1536
chr13	112660795	112661260	UP1537
chr13	112800856	112801609	UP1538
chr13	112805720	112806176	UP1539
chr13	113517507	113519217	UP1540
chr13	113612120	113618652	UP1541
chr13	114158620	114158890	UP1542
chr13	114808884	114810123	UP1543
chr13	114917613	114919221	UP1544
chr13	115088858	115091573	UP1545
chr13	119400403	119401106	UP1546
chr13	119418039	119419062	UP1547
chr13	119689632	119691393	UP1548
chr13	119789793	119791990	UP1549
chr14	7817951	7844349	UP1550
chr14	7871793	7872019	UP1551
chr14	7928739	7929966	UP1552
chr14	7951700	7954860	UP1553
chr14	8026549	8030507	UP1554
chr14	8032091	8032647	UP1555
chr14	8080226	8081341	UP1556
chr14	8097828	8103395	UP1557
chr14	8172369	8176367	UP1558
chr14	10444772	10446067	UP1559
chr14	11115582	11116845	UP1560
chr14	11552554	11554557	UP1561
chr14	11560914	11561670	UP1562
chr14	11567230	11579735	UP1563
chr14	11857801	11859041	UP1564
chr14	12070143	12074703	UP1565
chr14	16046088	16047095	UP1566
chr14	17710846	17712026	UP1567
chr14	17822610	17824175	UP1568
chr14	17856951	17857416	UP1569
chr14	17861410	17864080	UP1570
chr14	20080642	20083971	UP1571
chr14	20134818	20136030	UP1572
chr14	20138505	20140158	UP1573
chr14	20147568	20149647	UP1574
chr14	20153694	20156590	UP1575
chr14	20213738	20214901	UP1576
chr14	20469436	20470147	UP1577
chr14	20477516	20480386	UP1578
chr14	20928448	20931810	UP1579
chr14	20936320	20939675	UP1580
chr14	20967116	20980133	UP1581
chr14	21031879	21032928	UP1582
chr14	21143791	21144212	UP1583
chr14	21149492	21156673	UP1584
chr14	21203409	21203744	UP1585
chr14	21266732	21284942	UP1586
chr14	21288183	21289331	UP1587
chr14	21294307	21295107	UP1588
chr14	21331772	21335387	UP1589
chr14	21337321	21339252	UP1590
chr14	21350243	21351786	UP1591
chr14	21747275	21748898	UP1592
chr14	21756597	21758289	UP1593
chr14	24495074	24496578	UP1594
chr14	25587125	25588484	UP1595
chr14	25630067	25630966	UP1596
chr14	25673923	25674208	UP1597
chr14	25747200	25748025	UP1598
chr14	25790589	25791481	UP1599
chr14	25842133	25842993	UP1600
chr14	26499019	26501284	UP1601
chr14	26547148	26548773	UP1602
chr14	27428688	27430722	UP1603
chr14	27558428	27559445	UP1604
chr14	27628221	27629359	UP1605
chr14	27753907	27755261	UP1606
chr14	27811118	27811641	UP1607
chr14	29967521	29969580	UP1608
chr14	30008912	30013036	UP1609
chr14	30023800	30025598	UP1610
chr14	30556505	30557804	UP1611
chr14	30560806	30562548	UP1612
chr14	30856653	30858177	UP1613
chr14	30937935	30939775	UP1614
chr14	31000398	31002233	UP1615
chr14	31493973	31496688	UP1616
chr14	31668662	31670885	UP1617
chr14	31767443	31770010	UP1618
chr14	31780948	31782697	UP1619
chr14	32475753	32477843	UP1620
chr14	34362594	34364179	UP1621
chr14	34467314	34468267	UP1622
chr14	34487491	34494450	UP1623
chr14	36883033	36884923	UP1624
chr14	36892293	36893866	UP1625
chr14	36950072	36951716	UP1626
chr14	36961410	36963616	UP1627
chr14	37133674	37136021	UP1628
chr14	40047333	40048583	UP1629
chr14	40897614	40898356	UP1630
chr14	45317787	45319508	UP1631
chr14	45324665	45326086	UP1632
chr14	45384871	45389576	UP1633
chr14	45487485	45494106	UP1634
chr14	45549282	45552709	UP1635
chr14	45655670	45658782	UP1636
chr14	45982487	45984788	UP1637
chr14	46060154	46061821	UP1638
chr14	46511554	46512970	UP1639
chr14	46516128	46518067	UP1640
chr14	46615354	46616031	UP1641
chr14	46725208	46725460	UP1642
chr14	46887189	46888594	UP1643
chr14	46989668	46991168	UP1644
chr14	46998850	47000518	UP1645
chr14	47170289	47170836	UP1646
chr14	47303111	47306215	UP1647
chr14	47350093	47355405	UP1648
chr14	47371067	47372477	UP1649
chr14	47373505	47377197	UP1650
chr14	47495635	47499024	UP1651
chr14	47532300	47535977	UP1652
chr14	47982547	47983971	UP1653
chr14	50062013	50062697	UP1654
chr14	50869970	50871235	UP1655
chr14	50895578	50896812	UP1656
chr14	50930145	50931978	UP1657
chr14	51082658	51084359	UP1658
chr14	51870417	51871885	UP1659
chr14	51877263	51878174	UP1660
chr14	51883910	51885531	UP1661
chr14	52018837	52021350	UP1662
chr14	52098500	52100720	UP1663
chr14	52278624	52280219	UP1664
chr14	54095413	54098956	UP1665
chr14	54253264	54254819	UP1666
chr14	54602628	54603867	UP1667
chr14	54685962	54688379	UP1668
chr14	55091387	55092335	UP1669
chr14	55152024	55154470	UP1670
chr14	55155896	55158862	UP1671
chr14	55160603	55162777	UP1672
chr14	55539747	55540964	UP1673
chr14	55635009	55636205	UP1674
chr14	55743686	55746148	UP1675
chr14	55946170	55946737	UP1676
chr14	56689113	56690743	UP1677
chr14	57423548	57424541	UP1678
chr14	60431593	60432463	UP1679
chr14	60621110	60621866	UP1680
chr14	60634063	60638671	UP1681
chr14	60643810	60644857	UP1682
chr14	60992727	60994332	UP1683
chr14	61172982	61173568	UP1684
chr14	61178790	61179454	UP1685
chr14	61412223	61413692	UP1686
chr14	61874058	61874833	UP1687
chr14	62530731	62531449	UP1688
chr14	62787046	62788202	UP1689
chr14	62824852	62826527	UP1690
chr14	62879187	62881438	UP1691
chr14	63111129	63112686	UP1692
chr14	63128176	63136346	UP1693
chr14	63175201	63178757	UP1694
chr14	63221927	63223153	UP1695
chr14	63244274	63245885	UP1696
chr14	63859911	63861245	UP1697
chr14	63867520	63869624	UP1698
chr14	64343695	64344858	UP1699
chr14	64663120	64667089	UP1700
chr14	64765097	64767022	UP1701
chr14	64929102	64930315	UP1702
chr14	64967991	64968269	UP1703
chr14	65100872	65101321	UP1704
chr14	65451141	65452490	UP1705
chr14	65592448	65593444	UP1706
chr14	65695574	65696769	UP1707
chr14	67006856	67009853	UP1708
chr14	67019196	67021105	UP1709
chr14	67047110	67047876	UP1710
chr14	67832284	67834114	UP1711
chr14	68446407	68448924	UP1712
chr14	68491746	68493906	UP1713
chr14	68954329	68955203	UP1714
chr14	70095715	70096607	UP1715
chr14	70307787	70311153	UP1716
chr14	70322375	70355378	UP1717
chr14	70442795	70443997	UP1718
chr14	72598592	72604081	UP1719
chr14	72708092	72710845	UP1720
chr14	72830139	72831884	UP1721
chr14	72834437	72836237	UP1722
chr14	72982758	72983652	UP1723
chr14	74483206	74483580	UP1724
chr14	74730487	74737960	UP1725
chr14	74822524	74823403	UP1726
chr14	74880555	74881807	UP1727
chr14	75054138	75055702	UP1728
chr14	75232311	75234040	UP1729
chr14	75237217	75239193	UP1730
chr14	75753475	75754982	UP1731
chr14	75937626	75938635	UP1732
chr14	76099094	76100563	UP1733
chr14	76110144	76111640	UP1734
chr14	76664862	76665197	UP1735
chr14	78529323	78530599	UP1736
chr14	78857807	78858605	UP1737
chr14	79501502	79506430	UP1738
chr14	89609342	89613517	UP1739
chr14	89729789	89731084	UP1740
chr14	89755286	89757195	UP1741
chr14	99134009	99135211	UP1742
chr14	99295172	99296692	UP1743
chr14	99298261	99299382	UP1744
chr14	100246284	100248341	UP1745
chr14	100283096	100287011	UP1746
chr14	101338766	101341282	UP1747
chr14	101637145	101638838	UP1748
chr14	101639791	101640933	UP1749
chr14	102982305	102983217	UP1750
chr14	103069332	103071306	UP1751
chr14	103093599	103094572	UP1752
chr14	103349342	103350108	UP1753
chr14	103726542	103727561	UP1754
chr14	105176240	105177742	UP1755
chr14	105615415	105615628	UP1756
chr14	114417817	114419625	UP1757
chr14	114857277	114858620	UP1758
chr14	118136676	118137606	UP1759
chr14	118674914	118675145	UP1760
chr14	118705893	118706517	UP1761
chr14	118712916	118717010	UP1762
chr14	118934431	118940923	UP1763
chr14	120274882	120280800	UP1764
chr14	120291945	120293479	UP1765
chr14	120322228	120326960	UP1766
chr14	120335954	120338663	UP1767
chr14	120830131	120831027	UP1768
chr14	120841209	120841901	UP1769
chr14	120909517	120912284	UP1770
chr14	121363463	121363693	UP1771
chr14	121435179	121437756	UP1772
chr14	121710025	121712166	UP1773
chr14	121824412	121825603	UP1774
chr14	121987100	121987753	UP1775
chr14	122104834	122108443	UP1776
chr14	122115554	122117060	UP1777
chr14	122128568	122131137	UP1778
chr14	122633228	122634038	UP1779
chr15	3403341	3405862	UP1780
chr15	3415708	3416896	UP1781
chr15	5235358	5236554	UP1782
chr15	5537092	5540045	UP1783
chr15	6058799	6060801	UP1784
chr15	8442222	8447609	UP1785
chr15	9086070	9088117	UP1786
chr15	9290305	9291118	UP1787
chr15	10180715	10181466	UP1788
chr15	10200607	10203068	UP1789
chr15	10225414	10226597	UP1790
chr15	10229224	10230401	UP1791
chr15	10469590	10471178	UP1792
chr15	10484963	10488290	UP1793
chr15	10670114	10673706	UP1794
chr15	10695187	10698288	UP1795
chr15	10713725	10715773	UP1796
chr15	10962568	10963540	UP1797
chr15	11397910	11400619	UP1798
chr15	11552548	11552777	UP1799
chr15	12193387	12195006	UP1800
chr15	13367071	13369436	UP1801
chr15	25146722	25147110	UP1802
chr15	25448737	25450242	UP1803
chr15	25689671	25694103	UP1804
chr15	25801439	25803052	UP1805
chr15	25955104	25959025	UP1806
chr15	26374228	26375568	UP1807
chr15	26432256	26433361	UP1808
chr15	27418292	27419709	UP1809
chr15	27477281	27478374	UP1810
chr15	27563867	27565611	UP1811
chr15	27611872	27614750	UP1812
chr15	27618121	27631704	UP1813
chr15	27923231	27925212	UP1814
chr15	27931767	27932811	UP1815
chr15	27997048	27999047	UP1816
chr15	28019072	28020818	UP1817
chr15	29041628	29042262	UP1818
chr15	29910821	29912226	UP1819
chr15	31223842	31228895	UP1820
chr15	31250497	31255601	UP1821
chr15	31332265	31333136	UP1822
chr15	31334222	31339756	UP1823
chr15	31340758	31345748	UP1824
chr15	31504238	31506751	UP1825
chr15	31517051	31518388	UP1826
chr15	31528400	31532296	UP1827
chr15	32963639	32967933	UP1828
chr15	33643339	33645298	UP1829
chr15	34253470	34255443	UP1830
chr15	34794859	34795915	UP1831
chr15	35882966	35884772	UP1832
chr15	36321970	36323256	UP1833
chr15	38011388	38012955	UP1834
chr15	38418613	38419467	UP1835
chr15	38643598	38645040	UP1836
chr15	41329042	41330194	UP1837
chr15	41727055	41727503	UP1838
chr15	43477180	43477861	UP1839
chr15	44426366	44428988	UP1840
chr15	44449328	44450790	UP1841
chr15	44740805	44741177	UP1842
chr15	50259648	50260556	UP1843
chr15	51795220	51798853	UP1844
chr15	51822849	51823963	UP1845
chr15	51864926	51866477	UP1846
chr15	52944335	52945323	UP1847
chr15	52947770	52949271	UP1848
chr15	53138389	53139557	UP1849
chr15	53142682	53143484	UP1850
chr15	53199634	53200847	UP1851
chr15	53540727	53543771	UP1852
chr15	53617471	53618836	UP1853
chr15	53686592	53689931	UP1854
chr15	54960360	54961541	UP1855
chr15	55130356	55148270	UP1856
chr15	55178049	55178379	UP1857
chr15	55185884	55190308	UP1858
chr15	55556620	55558157	UP1859
chr15	55694619	55696161	UP1860
chr15	55734162	55735224	UP1861
chr15	57885351	57893440	UP1862
chr15	57905960	57908046	UP1863
chr15	57912187	57913598	UP1864
chr15	58214499	58215390	UP1865
chr15	58872154	58873462	UP1866
chr15	58985029	59001379	UP1867
chr15	59011308	59028323	UP1868
chr15	59231111	59233022	UP1869
chr15	59314293	59317568	UP1870
chr15	59337765	59339464	UP1871
chr15	59373402	59374808	UP1872
chr15	59409079	59414040	UP1873
chr15	59509935	59512692	UP1874
chr15	59662068	59663104	UP1875
chr15	59722310	59723933	UP1876
chr15	59725818	59726346	UP1877
chr15	59727715	59729269	UP1878
chr15	59782106	59787754	UP1879
chr15	60166436	60167153	UP1880
chr15	61168535	61169768	UP1881
chr15	61983595	61994178	UP1882
chr15	62037591	62046331	UP1883
chr15	62048280	62049585	UP1884
chr15	62222229	62223348	UP1885
chr15	62326017	62338788	UP1886
chr15	62483134	62484885	UP1887
chr15	62496235	62496917	UP1888
chr15	62568200	62570761	UP1889
chr15	64219889	64225863	UP1890
chr15	64469927	64478618	UP1891
chr15	64620709	64623444	UP1892
chr15	66732136	66733653	UP1893
chr15	66888531	66890374	UP1894
chr15	66967937	66970246	UP1895
chr15	66997815	66999373	UP1896
chr15	67039587	67040211	UP1897
chr15	67126641	67135963	UP1898
chr15	68153805	68154164	UP1899
chr15	73148198	73150915	UP1900
chr15	73153039	73156000	UP1901
chr15	73382458	73384447	UP1902
chr15	73422324	73424192	UP1903
chr15	75381592	75385904	UP1904
chr15	75391211	75404742	UP1905
chr15	75677849	75679332	UP1906
chr15	75908842	75911154	UP1907
chr15	75940390	75944499	UP1908
chr15	76192360	76200516	UP1909
chr15	76203642	76205283	UP1910
chr15	76207023	76209520	UP1911
chr15	76222631	76230002	UP1912
chr15	76319165	76319878	UP1913
chr15	76326705	76328038	UP1914
chr15	76380063	76381161	UP1915
chr15	76710187	76711418	UP1916
chr15	76765108	76765399	UP1917
chr15	77068207	77069927	UP1918
chr15	77122687	77126684	UP1919
chr15	77149063	77154059	UP1920
chr15	77201211	77206348	UP1921
chr15	77218925	77221515	UP1922
chr15	77235916	77236632	UP1923
chr15	77243312	77245470	UP1924
chr15	77273362	77277588	UP1925
chr15	77335691	77339584	UP1926
chr15	77365411	77368563	UP1927
chr15	77376578	77378258	UP1928
chr15	77927278	77930318	UP1929
chr15	77933643	77935035	UP1930
chr15	78368632	78370081	UP1931
chr15	78801671	78804480	UP1932
chr15	78806302	78807245	UP1933
chr15	78934821	78935531	UP1934
chr15	79141345	79141917	UP1935
chr15	79145210	79146318	UP1936
chr15	79733403	79736140	UP1937
chr15	81252765	81254335	UP1938
chr15	81676293	81677769	UP1939
chr15	81728329	81730611	UP1940
chr15	81809621	81813589	UP1941
chr15	81818142	81819596	UP1942
chr15	81960372	81961426	UP1943
chr15	81964207	81965693	UP1944
chr15	82012149	82016824	UP1945
chr15	82127369	82128404	UP1946
chr15	82145691	82149064	UP1947
chr15	82160109	82161643	UP1948
chr15	82338452	82338955	UP1949
chr15	82345918	82355522	UP1950
chr15	82721290	82723048	UP1951
chr15	83155123	83160715	UP1952
chr15	83349430	83350568	UP1953
chr15	83402190	83404999	UP1954
chr15	83406477	83415346	UP1955
chr15	83460644	83465166	UP1956
chr15	85036603	85037403	UP1957
chr15	85422727	85425580	UP1958
chr15	85790912	85793116	UP1959
chr15	85810336	85812183	UP1960
chr15	85934887	85936354	UP1961
chr15	86102008	86102873	UP1962
chr15	88818744	88820525	UP1963
chr15	88827644	88832900	UP1964
chr15	89075285	89079104	UP1965
chr15	89313448	89315829	UP1966
chr15	89322920	89323743	UP1967
chr15	90606769	90610619	UP1968
chr15	90678032	90680007	UP1969
chr15	90991612	90993719	UP1970
chr15	91006858	91010309	UP1971
chr15	91012636	91013707	UP1972
chr15	91103398	91104737	UP1973
chr15	94568494	94568822	UP1974
chr15	94574716	94574972	UP1975
chr15	94951343	94952355	UP1976
chr15	95897094	95898411	UP1977
chr15	96377135	96378472	UP1978
chr15	96454103	96462208	UP1979
chr15	96696048	96700503	UP1980
chr15	96741872	96744880	UP1981
chr15	96956780	96957305	UP1982
chr15	98672238	98678789	UP1983
chr15	98691444	98693883	UP1984
chr15	98695101	98696764	UP1985
chr15	98727299	98728156	UP1986
chr15	98917292	98918892	UP1987
chr15	99391598	99403739	UP1988
chr15	99715022	99716538	UP1989
chr15	99874607	99876625	UP1990
chr15	100204795	100205389	UP1991
chr15	100236881	100237795	UP1992
chr15	100245557	100246563	UP1993
chr15	100247575	100248089	UP1994
chr15	100419412	100423112	UP1995
chr15	100613510	100616588	UP1996
chr15	101074805	101075603	UP1997
chr15	101182838	101184556	UP1998
chr15	101266217	101266445	UP1999
chr15	101976794	101977472	UP2000
[truncated: 30,196 more rows]
