# Supplementary material for: Endoplasmic reticulum stress actively suppresses hepatic molecular identity in damaged liver
Source: Mol Syst Biol. 2020 May 14;16(5):e9156. doi: 10.15252/msb.20199156 (PMC7224309; doi:10.15252/msb.20199156)
Supplement: Supplementary file 8 — Dataset EV1 [file MSB-16-e9156-s008.zip › README_Dataset_EV1.txt]

Dataset EV1 provides the genomic coordinates (mm10) of UP, DOWN and unchanged H3K27ac analyzed in Fig.2 as a bed file.
