# Supplementary material for: Endoplasmic reticulum stress actively suppresses hepatic molecular identity in damaged liver
Source: Mol Syst Biol. 2020 May 14;16(5):e9156. doi: 10.15252/msb.20199156 (PMC7224309; doi:10.15252/msb.20199156)
Supplement: Supplementary file 9 — Code EV1 [file MSB-16-e9156-s009.R]

library(csaw)
library("GenomicRanges")


#Create list of H3K27ac ChIP-seq data (bam files)
listBam<-c("bam_mouse1.DMSO.bam","bam_mouse1.Thapsi.bam","bam_mouse2.DMSO.bam","bam_mouse2.Thapsi.bam","bam_mouse3.DMSO.bam","bam_mouse3.Thapsi.bam")

########### 1. COUNT and FILTER ###########
#Create list of input files, i.e. 1 input for DMSO + 1 input for Thapsi
inputs_files<-c("Input.DMSO.bam","Input.Thapsi.bam")

#Inputs : binning + read count (repetitively using the DMSO or Thapsi inputs) 
inputs_count<-windowCounts(rep(inputs_files,3),bin=TRUE,width=150,ext=200,filter=0)

#H3K27ac ChIP-seq : binning + read count
data_count<-windowCounts(listBam,bin=TRUE,width=150,ext=200,filter=0)

#Filter low signal bins in H3K27ac ChIP-seq based on read counts in inputs
#Low signal in a bin is defined as ChIP signal in H3K27ac ChIP-seq <= signal in input
#prior.count=5 as recommended in csaw tutorial for small windows
filtered_data<-filterWindows(data_count,inputs_count,type="control",prior.count=5)
keep<-filtered_data$filter > log2(1)
newFiltered.data<-data_count[keep,]


########### 2. NORMALIZATION ###########
#Compute loess normalisation coefficients
loessCoefficients<-normOffsets(newFiltered.data,type="loess")
colnames(normOff3)=newFiltered.data$bam.files


########### 3. DIFFENRENTIAL on each bin ########### 
#Read conditions and select file corresponding to each condition

conditions<-cbind(listBam,rep(c("DMSO","Thapsi"),3),c("M1","M1","M2","M2","M3","M3"))

#To perform contrast : "Thapsi versus DMSO"
conditionsDesign<-factor(conditions[,2],levels=c("Thapsi","DMSO"))

#To perform Paired-Analysis
pairedDesign<-factor(conditions[,3])

#Make a design Matrix
design <- model.matrix(~pairedDesign+conditionsDesign)

#Convert matrix to Assay object
countsFiltered<-assay(newFiltered.data)

#Compute dispersion with loess coefficients of normalization
disp<-estimateDisp(countsFiltered,design=design,offset=loessCoefficients)

#Compute Paired-differential analysis
fit <-glmQLFit(countsFiltered,design=design,dispersion=disp$common.dispersion,offset=loessCoefficients,robust=TRUE)
results1 <- glmQLFTest(fit,coef=4)


######### 4. MERGE bins and compute FDR of regions ###########
data <- read.table("Result_of_MACSbroadCalling_on_PooledDatasets_withoutBlacklistedRegions.bed",sep="\t",header=F)
colnames(data)<-c('chr','start','end','id')
bed<-with(data,GRanges(chr,IRanges(start+1,end),id=id))

#Intersect Peak-calling with bins to define "regions" of interest
overlapped_bins<-findOverlaps(bed,rowRanges(newFiltered.data),minoverlap=75,maxgap=0)

#Find significant "regions" :
#combineOverlaps merge bins overlapping a peak (region) and combine their p-values to perform one adjusted p-value for each region
significant_regions<-combineOverlaps(overlapped_bins,results1$table)

#Retrieve Coordinates of regions
row_names3col<-data[,1:3]
matrix_significant<-data.frame(row_names3col,significant_regions)
colnames(matrix_significant)<-c("chr","start","end",colnames(significant_regions))


########### 5. SELECT H3K27ac UP, DOWN and unchanged regions ###########
#Select Significant regions according FDR cutoff <=0.05 and Consider regions with FDR >0.05 as "Unchanged Regions"
unchanged<-matrix_significant[which(matrix_significant[,"FDR"]>0.05),]
write.table(unchanged,"H3K27ac_UnchangedRegions.tsv",quote=F,col.names=T,row.names=F,sep="\t")

#Discard ambigous regions
#By merge of bins, few regions are a mix of Up-regulated bins and Down-regulated bins.
#Ratio of (Nb Up-regulated bins / Nb Down-regulated bins) in each region is computed
#Consider as UP-regulated : the regions with a ratio >=2
#Consider as DOWN-regulated : the regions with a ratio <=0.5
#Consider as Ambigous : the regions with 0.5<ratio<2, discard these regions
selectedRegions<-matrix_significant[which(matrix_significant[,"FDR"]<=0.05),]
ratio<-selectedRegions[,"logFC.up"]/selectedRegions[,"logFC.down"]

upregulated<-selectedRegions[which(ratio>=2),]
downregulated<-selectedRegions[which(ratio<=0.5),]

write.table(upregulated,"H3K27ac_UpRegulated.tsv",quote=F,col.names=T,row.names=F,sep="\t")
write.table(downregulated,"H3K27ac_DownRegulated.tsv",quote=F,col.names=T,row.names=F,sep="\t")

############ 6. CREATE BEDGRAPH signal of loess normalized data ###########
adjcount<-log2(assay(newFiltered.data)+0.5)-normOff3/log(2)# computing according csaw manual : part describing loess normalization and plot of normalized data 
matrice_adjcount<-data.frame(coord_in_6_columns,adjcount)

write.table(matrice_adjcount[,c(1:3,6)],file="Csaw-LoessNormalized_signal_Mouse1_DMSO.bedgraph",sep="\t",quote=F,col.names=F,row.names=F)
write.table(matrice_adjcount[,c(1:3,7)],file="Csaw-LoessNormalized_signal_Mouse1_Thapsi.bedgraph",sep="\t",quote=F,col.names=F,row.names=F)
write.table(matrice_adjcount[,c(1:3,8)],file="Csaw-LoessNormalized_signal_Mouse2_DMSO.bedgraph",sep="\t",quote=F,col.names=F,row.names=F)
write.table(matrice_adjcount[,c(1:3,9)],file="Csaw-LoessNormalized_signal_Mouse2_Thapsi.bedgraph",sep="\t",quote=F,col.names=F,row.names=F)
write.table(matrice_adjcount[,c(1:3,10)],file="Csaw-LoessNormalized_signal_Mouse3_DMSO.bedgraph",sep="\t",quote=F,col.names=F,row.names=F)
write.table(matrice_adjcount[,c(1:3,11)],file="Csaw-LoessNormalized_signal_Mouse3_Thapsi.bedgraph",sep="\t",quote=F,col.names=F,row.names=F)

# "bedGraphToBigWig" can be used to convert bedgraph files to bigwig files.
